# Supplementary material for: Inoculum of Endophytic Bacillus spp. Stimulates Growth of Ex Vitro Acclimatised Apple Plantlets
Source: Plants (Basel). 2025 Mar 27;14(7):1045. doi: 10.3390/plants14071045 (PMC11990893; doi:10.3390/plants14071045)
Supplement: Supplementary file 1 [file plants-14-01045-s001.zip]

Archive with 2 entries (2 files):
- Supplementary-Materials.pdf
- Supplementary-Materials-Tables-S10-S14.xlsx
