# Supplementary material for: Inoculum of Endophytic Bacillus spp. Stimulates Growth of Ex Vitro Acclimatised Apple Plantlets
Source: Plants (Basel). 2025 Mar 27;14(7):1045. doi: 10.3390/plants14071045 (PMC11990893; doi:10.3390/plants14071045)
Supplement: Supplementary file 1 [file plants-14-01045-s001.zip › Supplementary-Materials-Tables-S10-S14.xlsx]

## Sheet: Table S10
Table S10. Relative abundance of genus-level taxa in the root zone of ex vitro acclimated apple saplings.
Genus	Control	Control	Control	Treated	Treated	Treated		logFC	adjPvalues
Rhizomicrobium	0.000106473	2.33509e-05	2.76898e-05	0.000437008	0.00114253	0.000361068		2.57387	9.23525e-05
Reyranella	0.0001114	0.000179779	0.000209448	0.000956073	0.0016988	0.000999916		2.02001	9.34744e-06
Raoultella	0	1.13354e-06	1.18332e-06	9.69552e-06	6.64131e-06	8.00848e-06		1.89194	1.01291e-06
Monaibacterium	0	6.80124e-07	7.09994e-07	4.72952e-06	3.66417e-06	6.40678e-06		1.8647	7.86729e-05
Candidatus_Termititenax	2.7371e-07	1.13354e-06	0	2.60124e-06	2.1069e-05	1.83051e-06		1.81447	0.359863
Tardiphaga	0.000224989	0.000408981	0.000408483	0.00176033	0.00186689	0.00208472		1.76464	0.000455971
Methanomassiliicoccus	5.47419e-07	1.58696e-06	7.09994e-07	5.43895e-06	3.20615e-06	5.49153e-06		1.65026	0.0441987
Acidothermus	1.0401e-05	5.21428e-06	6.15329e-06	2.60124e-05	3.11454e-05	5.0339e-05		1.63742	0.00101841
Hydrogenobacter	0	1.36025e-06	2.36665e-07	3.78362e-06	4.12219e-06	2.28814e-06		1.55706	0.168972
Thalassobius	7.66387e-06	1.58696e-06	7.09994e-07	1.4425e-05	0	7.77967e-06		1.54379	0.295989
Calderihabitans	5.7479e-06	2.47112e-05	2.34298e-05	0.000101448	0.000103284	3.22627e-05		1.44496	0.289855
Cryocola	9.03242e-06	9.29502e-06	1.32532e-05	3.78362e-05	4.05349e-05	4.34746e-05		1.42458	0.000592304
Oligella	5.47419e-07	0	4.7333e-07	1.65533e-06	1.37406e-06	4.11865e-06		1.42176	0.114425
Desulfonatronospira	8.21129e-07	1.13354e-06	9.46659e-07	6.38485e-06	4.12219e-06	2.05932e-06		1.39778	0.0243226
Salana	8.21129e-07	3.62733e-06	4.25997e-06	1.22968e-05	1.05345e-05	8.00848e-06		1.38794	0.290887
Thiocystis	1.91597e-06	2.49379e-06	2.36665e-06	7.80371e-06	9.84746e-06	7.32204e-06		1.37166	0.000297721
Coemansia	8.21129e-07	1.36025e-06	1.89332e-06	3.78362e-06	5.72527e-06	5.49153e-06		1.36472	0.034652
Extensimonas	2.18968e-06	6.80124e-07	7.09994e-07	4.02009e-06	4.58021e-06	2.97458e-06		1.35146	0.0184683
Mixia	1.36855e-06	6.80124e-07	0	3.78362e-06	5.95428e-06	1.83051e-06		1.31142	0.0318157
Thermopetrobacter	1.36855e-06	6.80124e-07	2.60331e-06	4.02009e-06	5.26725e-06	5.0339e-06		1.27039	0.0986877
Thermostaphylospora	1.91597e-06	1.36025e-06	1.41999e-06	4.25657e-06	4.12219e-06	8.69492e-06		1.26965	0.0451861
Grifola	1.09484e-06	6.80124e-07	1.65665e-06	4.25657e-06	2.74813e-06	4.11865e-06		1.24909	0.0542491
Gemmatirosa	0.000383467	0.00016595	0.000142472	0.00110955	0.000321531	0.00117198		1.22915	0.320389
Dasania	2.46339e-06	9.06832e-07	1.18332e-06	3.31066e-06	3.20615e-06	1.07542e-05		1.21999	0.290503
Thioploca	2.46339e-06	1.81366e-06	9.46659e-07	6.62133e-06	6.64131e-06	3.20339e-06		1.20821	0.0430744
Leifsonia	0.00105679	0.00167877	0.00174753	0.00411516	0.00478266	0.00506502		1.20332	0.0295648
Okibacterium	8.21129e-07	6.80124e-07	4.7333e-07	2.12828e-06	1.37406e-06	2.97458e-06		1.19181	0.079033
Sediminihabitans	0	9.06832e-07	4.7333e-07	1.89181e-06	1.83209e-06	3.43221e-06		1.15255	0.167432
Tomitella	8.21129e-07	1.81366e-06	9.46659e-07	4.49305e-06	3.89318e-06	2.28814e-06		1.14112	0.119047
Ramlibacter	0.000403174	0.00014396	0.000120699	0.000559502	0.000460082	0.000662416		1.08913	0.163171
Beutenbergia	2.46339e-06	1.13354e-06	1.41999e-06	4.49305e-06	4.58021e-06	3.88983e-06		1.07426	0.0111991
Micrococcus	1.36855e-06	1.36025e-06	1.41999e-06	7.33076e-06	2.0611e-06	4.34746e-06		1.07141	0.288517
Aldersonia	8.21129e-07	0	1.65665e-06	2.12828e-06	0	4.80509e-06		1.06912	0.341647
Beijerinckia	0.000429177	0.000856956	0.000981449	0.0017608	0.00258828	0.00175042		1.06227	0.163079
Opitutus	0.0321113	0.00599393	0.00665596	0.0300135	0.0331255	0.0316619		1.06038	0.325344
Polycyclovorans	2.7371e-06	9.06832e-07	9.46659e-07	2.83771e-06	3.66417e-06	4.34746e-06		1.02024	0.167432
Microvirgula	1.36855e-06	1.81366e-06	2.83998e-06	5.67543e-06	7.32834e-06	3.20339e-06		1.01799	0.160496
Mycetocola	1.64226e-05	1.04286e-05	9.22993e-06	2.90866e-05	3.20615e-05	2.79153e-05		1.01232	0.0107542
Oscillibacter	1.0401e-05	3.85403e-06	4.49663e-06	2.22287e-05	1.62598e-05	9.15255e-06		1.00934	0.160496
Caenimonas	4.87203e-05	1.15621e-05	1.15966e-05	4.80046e-05	4.41991e-05	6.22373e-05		1.00607	0.331383
Limimonas	4.10565e-06	1.81366e-06	1.18332e-06	7.33076e-06	3.20615e-06	7.32204e-06		0.987907	0.381355
Demetria	1.36855e-06	1.36025e-06	1.65665e-06	2.36476e-06	8.24438e-06	2.74576e-06		0.98419	0.205616
Methanothrix	7.66387e-06	4.76087e-06	1.89332e-06	1.11144e-05	1.51147e-05	7.32204e-06		0.981241	0.278687
Bifiguratus	3.55823e-06	3.62733e-06	4.49663e-06	8.04019e-06	1.51147e-05	7.32204e-06		0.976381	0.045776
Candidatus_Nitrosotalea	0	6.80124e-07	7.09994e-07	1.89181e-06	2.51912e-06	1.37288e-06		0.970772	0.0234239
Crossiella	1.64226e-06	2.04037e-06	9.46659e-07	4.02009e-06	2.29011e-06	5.49153e-06		0.935636	0.369909
Tulasnella	8.21129e-07	4.53416e-07	1.41999e-06	2.12828e-06	2.29011e-06	0		0.934585	0.288517
Candidatus_Symbiothrix	0	6.80124e-07	7.09994e-07	0	3.20615e-06	1.14407e-06		0.929779	0.179885
Desulfallas	1.14958e-05	4.30745e-06	3.07664e-06	1.32427e-05	2.084e-05	8.23729e-06		0.929135	0.293145
Steroidobacter	0.000437936	0.00103923	0.000978136	0.00192089	0.00163308	0.00214009		0.923979	0.345652
Methanolobus	2.18968e-06	9.06832e-07	1.18332e-06	4.02009e-06	2.97714e-06	0		0.915551	0.163129
Pseudochrobactrum	0	1.58696e-06	2.60331e-06	4.966e-06	7.32834e-06	3.88983e-06		0.911262	0.0759765
Alteriqipengyuania	9.30613e-06	8.16148e-06	4.7333e-06	2.12828e-05	1.03055e-05	2.3339e-05		0.90792	0.348246
Flavimaricola	2.46339e-06	2.49379e-06	1.18332e-06	4.966e-06	4.3512e-06	4.34746e-06		0.907817	0.160496
Mieseafarmvirus	8.21129e-07	6.80124e-07	9.46659e-07	1.65533e-06	2.0611e-06	1.83051e-06		0.900248	0.0362676
Ereboglobus	0.000223073	7.09596e-05	7.28928e-05	0.000229855	0.000298401	0.000215085		0.896089	0.210767
Dendoorenvirus	0	4.53416e-07	4.7333e-07	1.18238e-06	1.37406e-06	0		0.894561	0.0557497
Gemmatimonas	8.18392e-05	4.53416e-05	5.15929e-05	0.000117056	0.000149086	0.000123788		0.887475	0.032153
Desulfofustis	1.91597e-06	2.26708e-06	1.65665e-06	4.72952e-06	7.32834e-06	2.51695e-06		0.886707	0.168972
Metallibacterium	5.47419e-06	2.49379e-06	5.91662e-06	6.14838e-06	2.084e-05	8.23729e-06		0.882873	0.359863
Psychromicrobium	2.18968e-06	1.81366e-06	9.46659e-07	5.20247e-06	4.3512e-06	2.05932e-06		0.881163	0.266652
Terrimicrobium	0.000108936	6.34782e-05	7.52594e-05	0.000259178	0.000122063	0.000201585		0.880704	0.242216
Herbiconiux	6.29532e-06	4.98757e-06	9.93992e-06	1.37156e-05	1.60307e-05	1.67034e-05		0.879529	0.163171
Humibacter	1.25906e-05	1.60963e-05	1.56199e-05	3.38161e-05	3.16035e-05	3.36356e-05		0.877301	0.0964761
Salinibius	0	6.80124e-07	4.7333e-07	1.41886e-06	1.14505e-06	1.83051e-06		0.875973	0.238758
Cedecea	1.09484e-06	0	7.09994e-07	1.41886e-06	0	2.28814e-06		0.865785	0.21164
Pseudohongiella	7.66387e-06	3.85403e-06	5.44329e-06	1.34791e-05	1.53437e-05	8.00848e-06		0.849604	0.0846768
Linderina	2.7371e-06	2.26708e-06	1.89332e-06	3.54714e-06	7.09933e-06	4.80509e-06		0.848536	0.09332
Elstera	1.09484e-05	1.06553e-05	1.04133e-05	1.9864e-05	2.54202e-05	2.37966e-05		0.842543	0.0524712
Lokivirus	8.21129e-07	9.06832e-07	1.41999e-06	2.36476e-06	2.51912e-06	1.83051e-06		0.84079	0.163171
Halococcus	1.64226e-06	0	1.41999e-06	3.07419e-06	5.95428e-06	1.83051e-06		0.835958	0.266516
Golovinomyces	0	6.80124e-07	7.09994e-07	2.12828e-06	0	1.14407e-06		0.835405	0.170933
Derxia	1.17695e-05	1.79099e-05	1.37266e-05	2.74312e-05	3.75577e-05	2.81441e-05		0.834251	0.15262
Candidatus_Lumbricidophila	2.7371e-06	3.40062e-06	1.89332e-06	4.72952e-06	5.72527e-06	6.6356e-06		0.83194	0.200531
Candidatus_Vecturithrix	1.5054e-05	6.80124e-06	7.33661e-06	1.39521e-05	3.59547e-05	1.55593e-05		0.831765	0.261795
Acidipropionibacterium	2.7371e-06	4.76087e-06	5.67996e-06	7.09428e-06	1.41987e-05	7.77967e-06		0.82705	0.334348
Kiloniella	8.485e-06	5.89441e-06	6.15329e-06	1.46615e-05	1.62598e-05	1.18983e-05		0.825738	0.0318157
Woeseia	1.31381e-05	7.70807e-06	7.80994e-06	1.84451e-05	2.1756e-05	1.83051e-05		0.823603	0.0514738
Sulfurospirillum	5.7479e-06	1.58696e-06	2.60331e-06	5.67543e-06	9.38944e-06	4.57627e-06		0.820857	0.31325
Zoogloea	6.56903e-06	1.26956e-05	1.39632e-05	2.24652e-05	2.42751e-05	2.17373e-05		0.816546	0.329726
Mobilicoccus	2.7371e-06	2.72049e-06	4.7333e-06	7.33076e-06	6.18329e-06	7.55085e-06		0.812217	0.261795
Millisia	7.66387e-06	1.4736e-05	1.11232e-05	2.27017e-05	2.2214e-05	2.42543e-05		0.807968	0.295989
Tilletiopsis	8.21129e-07	1.13354e-06	1.18332e-06	1.41886e-06	2.97714e-06	2.51695e-06		0.805769	0.295454
Phytoactinopolyspora	9.85355e-06	1.70031e-05	1.79865e-05	2.69583e-05	2.90844e-05	3.72966e-05		0.800987	0.350467
Halobellus	1.09484e-06	1.58696e-06	1.18332e-06	1.89181e-06	3.66417e-06	2.74576e-06		0.800599	0.234536
Agrococcus	7.93758e-06	3.62733e-06	2.83998e-06	1.04049e-05	1.23666e-05	5.94916e-06		0.799841	0.277719
Aetherobacter	8.21129e-07	6.80124e-07	0	2.36476e-06	1.37406e-06	1.14407e-06		0.795255	0.264982
Luteitalea	5.25523e-05	3.85403e-05	4.8043e-05	8.77326e-05	0.000117253	7.93983e-05		0.793745	0.045776
Histoplasma	3.01081e-06	4.53416e-06	2.60331e-06	7.33076e-06	5.72527e-06	7.55085e-06		0.782672	0.295989
Candidatus_Tokpelaia	8.21129e-07	0	1.18332e-06	1.65533e-06	0	2.05932e-06		0.779618	0.307086
Clavibacter	3.83194e-06	5.6677e-06	8.0466e-06	1.46615e-05	1.00765e-05	1.07542e-05		0.779547	0.373772
Ahniella	3.28452e-06	2.9472e-06	6.38995e-06	8.51314e-06	8.01537e-06	8.00848e-06		0.778556	0.308015
Saccharobesus	1.09484e-06	1.81366e-06	1.41999e-06	2.60124e-06	3.66417e-06	2.51695e-06		0.776424	0.229605
Halopenitus	0	9.06832e-07	1.18332e-06	1.65533e-06	3.66417e-06	2.05932e-06		0.772179	0.229605
Roseobacter	4.65306e-06	2.72049e-06	6.86328e-06	8.51314e-06	1.14505e-05	7.55085e-06		0.770367	0.279182
Eggerthella	8.21129e-07	6.80124e-07	7.09994e-07	2.12828e-06	0	9.15255e-07		0.769829	0.264908
Phaffia	1.09484e-06	1.81366e-06	1.41999e-06	3.07419e-06	2.29011e-06	3.43221e-06		0.763956	0.368407
Mycoavidus	0	4.53416e-07	7.09994e-07	1.18238e-06	1.37406e-06	1.14407e-06		0.751383	0.164047
Ustilago	8.21129e-07	6.80124e-07	0	0	1.60307e-06	1.37288e-06		0.746764	0.174814
Variibacter	0.00012618	0.000139879	0.000162115	0.000328938	0.000218018	0.000305695		0.738764	0.298363
Rhodoplanes	0.00311208	0.00556568	0.00603708	0.00985301	0.0107454	0.00770644		0.737701	0.365539
Arenicella	1.36855e-06	2.04037e-06	0	3.31066e-06	3.20615e-06	3.20339e-06		0.73179	0.31325
Limimaricola	5.20048e-06	3.62733e-06	3.07664e-06	7.56723e-06	8.70241e-06	6.17797e-06		0.731477	0.103027
Dehalococcoides	4.37936e-06	1.58696e-06	3.78664e-06	6.62133e-06	5.95428e-06	5.0339e-06		0.730501	0.339383
Tindallia	2.18968e-06	1.36025e-06	1.65665e-06	3.31066e-06	5.95428e-06	1.83051e-06		0.723439	0.320389
Cyanobium	4.10565e-06	4.98757e-06	6.86328e-06	7.56723e-06	1.12215e-05	1.21271e-05		0.719758	0.365539
Aerococcus	1.12221e-05	1.40559e-05	1.44366e-05	2.15193e-05	3.73287e-05	1.87627e-05		0.699306	0.277719
Umezawaea	7.11645e-06	8.84161e-06	7.33661e-06	1.58439e-05	1.14505e-05	1.7161e-05		0.696869	0.359863
Kalamiella	1.91597e-06	6.80124e-07	7.09994e-07	2.12828e-06	1.83209e-06	1.6017e-06		0.69461	0.381355
Pseudorhodoplanes	0.000584918	0.000688965	0.000755197	0.00144203	0.00107085	0.00129348		0.693454	0.304176
Boseongicola	8.21129e-07	0	7.09994e-07	1.65533e-06	1.60307e-06	9.15255e-07		0.682048	0.259264
Dinoroseobacter	0	2.04037e-06	1.65665e-06	4.25657e-06	3.89318e-06	2.97458e-06		0.670447	0.243162
Maritimibacter	6.02161e-06	6.57453e-06	5.67996e-06	1.51345e-05	8.70241e-06	1.02966e-05		0.6637	0.369909
Rathayibacter	2.21705e-05	2.26708e-05	2.41398e-05	3.35796e-05	4.397e-05	4.78221e-05		0.660347	0.288517
Herbidospora	1.01273e-05	5.89441e-06	7.80994e-06	1.22968e-05	1.19086e-05	1.89915e-05		0.658742	0.387177
Antricoccus	9.03242e-06	6.80124e-06	6.15329e-06	8.98609e-06	1.58017e-05	1.53305e-05		0.654097	0.320809
Agromyces	7.22594e-05	7.50403e-05	7.38394e-05	0.000120839	0.000122292	0.000151703		0.647465	0.298363
Saccharibacter	1.09484e-06	6.80124e-07	4.7333e-07	1.18238e-06	1.83209e-06	9.15255e-07		0.644984	0.35276
Marinithermus	4.92677e-06	2.72049e-06	3.78664e-06	7.33076e-06	7.78636e-06	4.80509e-06		0.64241	0.229605
Desulfatiglans	5.7479e-06	5.89441e-06	4.96996e-06	1.15873e-05	1.12215e-05	6.86441e-06		0.634462	0.266283
Aquimonas	4.37936e-06	2.72049e-06	2.60331e-06	7.33076e-06	5.49626e-06	4.11865e-06		0.633907	0.299498
Phreatobacter	5.9395e-05	5.6677e-05	7.88094e-05	0.000120603	9.87036e-05	0.000120814		0.633225	0.365354
Aliterella	4.37936e-06	3.17391e-06	4.7333e-06	6.14838e-06	8.01537e-06	6.86441e-06		0.625869	0.261795
Lautropia	2.46339e-05	1.51894e-05	1.56199e-05	3.05054e-05	3.27485e-05	2.9517e-05		0.622446	0.218402
Ferriphaselus	6.84274e-06	2.9472e-06	5.20663e-06	7.09428e-06	1.12215e-05	6.6356e-06		0.610935	0.37073
Moesziomyces	0	9.06832e-07	7.09994e-07	1.18238e-06	2.0611e-06	1.37288e-06		0.600483	0.37073
Serinibacter	1.36855e-06	9.06832e-07	0	1.65533e-06	0	1.83051e-06		0.596721	0.373772
Kaistia	0.000352264	0.000268876	0.000256071	0.000425893	0.000478403	0.00055739		0.59286	0.325344
Rugamonas	1.58752e-05	6.34782e-06	8.99326e-06	1.65533e-05	1.85499e-05	1.39576e-05		0.592404	0.373772
Candidatus_Nitromaritima	7.11645e-06	8.38819e-06	6.62662e-06	1.25332e-05	1.58017e-05	8.69492e-06		0.568773	0.365539
Moniliophthora	4.10565e-06	3.85403e-06	3.78664e-06	4.966e-06	8.70241e-06	5.94916e-06		0.566061	0.339383
Protaetiibacter	6.84274e-06	4.98757e-06	4.96996e-06	7.80371e-06	8.70241e-06	1.00678e-05		0.54438	0.389548
Sulfuritalea	5.20048e-06	4.30745e-06	5.20663e-06	7.56723e-06	8.93142e-06	6.40678e-06		0.523161	0.326516
Mobilisporobacter	9.63458e-05	1.13354e-05	2.55598e-05	0	0.000127101	0		3.94263e-05	0.288768
Izhakiella	0	0	0	2.12828e-06	2.47332e-05	2.05932e-06		1.33326e-05	0.102378
Ahduovirus	5.47419e-07	0	0	3.54714e-06	2.2214e-05	1.14407e-06		1.2373e-05	0.045776
Mycoplasma	1.91597e-06	0	7.09994e-07	0	2.35881e-05	0		1.12997e-05	0.229605
Acholeplasma	2.7371e-06	0	0	0	2.03819e-05	0		9.91399e-06	0.179936
Waddlia	3.03818e-05	0	0	7.80371e-06	1.74048e-05	3.66102e-06		9.28354e-06	0.199915
Tibeticola	4.65306e-06	0	0	4.25657e-06	8.93142e-06	6.86441e-06		6.51232e-06	0.00156638
Corticimicrobacter	5.7479e-06	0	0	2.60124e-06	7.78636e-06	2.51695e-06		4.64376e-06	5.15163e-06
Ilyobacter	0	0	0	9.45904e-07	6.87032e-06	6.86441e-07		3.83989e-06	0.0639522
Parasporobacterium	1.09484e-05	1.13354e-06	2.12998e-06	0	1.12215e-05	0		3.25913e-06	0.291347
Ceceduovirus	1.91597e-06	0	0	0	6.4123e-06	0		3.03051e-06	0.160329
Oryzisolibacter	5.47419e-07	0	0	2.60124e-06	2.97714e-06	3.20339e-06		2.78937e-06	4.24446e-06
Kosakonia	0	0	0	9.45904e-07	3.66417e-06	3.20339e-06		2.62079e-06	0.082106
Alloactinosynnema	0	0	0	3.07419e-06	9.16043e-07	5.49153e-06		2.31083e-06	0.371568
Naesvirus	1.36855e-06	0	0	0	4.80922e-06	0		2.27863e-06	0.170933
Negativicoccus	0	0	0	9.45904e-07	2.97714e-06	2.51695e-06		2.17618e-06	0.045776
Pleurotus	0	0	7.09994e-07	0	4.58021e-06	6.86441e-07		2.10335e-06	0.373772
Serpula	0	0	0	2.12828e-06	2.29011e-06	9.15255e-07		1.99209e-06	0.000336389
Ascidiaceihabitans	0	0	0	3.78362e-06	9.16043e-07	1.37288e-06		1.93315e-06	0.344338
Trichocladium	0	0	0	3.54714e-06	6.87032e-07	2.28814e-06		1.8766e-06	0.261795
Coprobacillus	8.21129e-07	0	0	0	3.89318e-06	0		1.86867e-06	0.217981
Brevilactibacter	8.21129e-07	0	0	3.31066e-06	9.16043e-07	2.28814e-06		1.84219e-06	0.264982
Gervaisevirus	0	0	0	0	3.66417e-06	0		1.82359e-06	0.295989
Galbibacter	1.09484e-06	0	0	2.36476e-07	3.66417e-06	0		1.81121e-06	0.119047
Jejuia	0	0	0	1.18238e-06	2.74813e-06	0		1.76515e-06	0.045776
Aquirufa	1.91597e-06	0	0	1.89181e-06	2.51912e-06	0		1.72888e-06	0.0133368
Traorella	0	0	4.7333e-07	1.41886e-06	2.51912e-06	1.14407e-06		1.71593e-06	0.00203351
Hanstruepera	0	0	0	2.36476e-06	1.60307e-06	6.86441e-07		1.69543e-06	0.0629835
Alloscardovia	0	0	0	7.09428e-07	2.74813e-06	0		1.60617e-06	0.102378
Thermohalobacter	2.18968e-06	0	7.09994e-07	0	4.12219e-06	0		1.58897e-06	0.279182
Ethanoligenens	5.7479e-06	0	1.18332e-06	0	5.03823e-06	0		1.56039e-06	0.294538
Cuneatibacter	3.28452e-06	0	0	0	3.66417e-06	0		1.54798e-06	0.155482
Aulosira	0	0	0	1.18238e-06	2.29011e-06	0		1.5372e-06	0.061398
Euzebyella	8.21129e-07	0	0	9.45904e-07	2.29011e-06	9.15255e-07		1.52573e-06	0.00205568
Heliomicrobium	3.83194e-06	4.53416e-07	0	0	4.12219e-06	0		1.50184e-06	0.293145
Gudongella	0	0	0	7.09428e-07	2.51912e-06	0		1.4922e-06	0.108266
Parashewanella	0	0	0	0	2.97714e-06	0		1.48167e-06	0.325344
Desulforhopalus	8.21129e-07	0	0	1.89181e-06	1.60307e-06	0		1.36485e-06	0.189563
Gymnopus	0	0	0	2.36476e-07	2.0611e-06	1.6017e-06		1.34488e-06	0.291347
Vhulanivirus	1.64226e-06	0	0	9.45904e-07	2.0611e-06	6.86441e-07		1.30863e-06	0.0145893
Sebaldella	8.21129e-07	0	0	0	2.74813e-06	0		1.29879e-06	0.264982
Yuavirus	0	0	0	2.12828e-06	6.87032e-07	1.37288e-06		1.26273e-06	0.188121
Candidatus_Fukatsuia	0	0	0	0	2.51912e-06	0		1.25372e-06	0.359863
Auritidibacter	0	4.53416e-07	0	1.18238e-06	1.83209e-06	1.14407e-06		1.25225e-06	0.0264558
Botryohypochnus	0	0	0	0	2.29011e-06	4.57627e-07		1.20821e-06	0.326293
Haloimpatiens	8.21129e-07	0	0	0	2.51912e-06	0		1.18482e-06	0.279182
Lishizhenia	0	0	4.7333e-07	1.41886e-06	1.37406e-06	1.37288e-06		1.18029e-06	0.0308545
Anaerofustis	0	0	0	0	2.29011e-06	0		1.13975e-06	0.373772
Kayfunavirus	0	0	0	0	2.29011e-06	0		1.13975e-06	0.373772
Pyrrhoderma	0	0	0	0	2.29011e-06	0		1.13975e-06	0.373772
Sarcina	0	0	0	0	2.29011e-06	0		1.13975e-06	0.373772
Candidatus_Desulfofervidus	0	0	0	7.09428e-07	1.37406e-06	1.37288e-06		1.12771e-06	0.102378
Dielma	8.21129e-07	0	0	0	2.29011e-06	0		1.07084e-06	0.295989
Phanerodontia	8.21129e-07	0	0	7.09428e-07	1.60307e-06	4.57627e-07		1.03586e-06	0.045776
Pacificibacter	0	0	9.46659e-07	1.18238e-06	1.60307e-06	1.37288e-06		1.02889e-06	0.229441
Acidicaldus	0	0	0	1.18238e-06	9.16043e-07	9.15255e-07		9.90281e-07	0.0759474
Thermotalea	1.64226e-06	0	0	0	2.0611e-06	0		8.87966e-07	0.320389
Lentinula	8.21129e-07	0	0	0	1.83209e-06	0		8.42895e-07	0.373772
Sagittula	0	0	7.09994e-07	7.09428e-07	1.37406e-06	1.14407e-06		8.14642e-07	0.389548
Natronobacterium	0	0	4.7333e-07	1.18238e-06	6.87032e-07	1.37288e-06		7.58877e-07	0.373772
Fervidicoccus	8.21129e-07	0	0	4.72952e-07	1.14505e-06	0		6.59954e-07	0.344338
Agatevirus	8.21129e-07	6.80124e-07	7.09994e-07	0	0	0		-6.89975e-07	0.294538
Dermatophilus	8.21129e-07	6.80124e-07	7.09994e-07	0	0	0		-6.89975e-07	0.294538
Ancrocorticia	0	9.06832e-07	7.09994e-07	0	0	0		-7.3515e-07	0.373772
Bastillevirus	0	9.06832e-07	7.09994e-07	0	0	0		-7.3515e-07	0.373772
Candidatus_Atelocyanobacterium	1.09484e-06	6.80124e-07	9.46659e-07	0	0	0		-8.05888e-07	0.180278
Barnyardvirus	0	6.80124e-07	1.18332e-06	0	0	0		-8.06962e-07	0.381355
Ewingella	0	6.80124e-07	1.18332e-06	0	0	0		-8.06962e-07	0.381355
Hespellia	0	6.80124e-07	1.18332e-06	0	0	0		-8.06962e-07	0.381355
Alkalibacillus	1.09484e-06	9.06832e-07	7.09994e-07	0	0	0		-8.27021e-07	0.168972
Croceitalea	1.09484e-06	9.06832e-07	7.09994e-07	0	0	0		-8.27021e-07	0.168972
Ahtivirus	0	9.06832e-07	9.46659e-07	0	0	0		-8.28096e-07	0.304176
Poindextervirus	0	9.06832e-07	9.46659e-07	0	0	0		-8.28096e-07	0.304176
Natronolimnobius	1.36855e-06	6.80124e-07	9.46659e-07	0	0	0		-8.28855e-07	0.170933
Phicbkvirus	5.47419e-07	1.13354e-06	7.09994e-07	0	0	0		-8.95164e-07	0.180278
Candidatus_Vampirococcus	2.18968e-06	1.36025e-06	9.46659e-07	0	6.87032e-07	0		-8.9807e-07	0.201369
Weissella	8.21129e-07	1.13354e-06	7.09994e-07	0	0	0		-9.18132e-07	0.155128
Fishburnevirus	0	1.13354e-06	9.46659e-07	0	0	0		-9.42174e-07	0.243162
Urechidicola	3.01081e-06	1.36025e-06	9.46659e-07	0	6.87032e-07	0		-9.66973e-07	0.238758
Alginatibacterium	8.21129e-07	1.13354e-06	9.46659e-07	0	0	0		-1.01108e-06	0.0664277
Aquimixticola	8.21129e-07	1.13354e-06	9.46659e-07	0	0	0		-1.01108e-06	0.0664277
Seinonella	1.09484e-06	9.06832e-07	1.18332e-06	0	0	0		-1.01291e-06	0.0542491
Pseudodonghicola	5.47419e-07	1.58696e-06	7.09994e-07	0	0	4.57627e-07		-1.05486e-06	0.163171
Ronodorvirus	0	1.36025e-06	9.46659e-07	0	0	0		-1.05625e-06	0.199915
Geomicrobium	8.21129e-07	9.06832e-07	1.41999e-06	0	0	0		-1.08289e-06	0.0759765
Hypocrella	1.91597e-06	1.13354e-06	9.46659e-07	0	0	0		-1.10295e-06	0.045776
Candidatus_Syntrophoarchaeum	0	1.13354e-06	1.41999e-06	0	0	0		-1.12806e-06	0.17914
Caeruleovirus	2.7371e-06	6.80124e-07	1.41999e-06	0	0	0		-1.12958e-06	0.166478
Liquorilactobacillus	0	1.36025e-06	1.18332e-06	0	0	0		-1.1492e-06	0.163171
Jeotgalibaca	0	1.81366e-06	9.46659e-07	0	2.29011e-07	0		-1.17044e-06	0.295625
Succiniclasticum	1.91597e-06	1.13354e-06	1.18332e-06	0	0	0		-1.19589e-06	0.0149925
Budvicia	1.09484e-06	1.58696e-06	1.65665e-06	0	6.87032e-07	0		-1.19911e-06	0.138573
Anaerobutyricum	1.09484e-06	1.13354e-06	1.65665e-06	0	0	6.86441e-07		-1.21019e-06	0.0495114
Obolenskvirus	8.21129e-07	1.13354e-06	1.89332e-06	4.72952e-07	0	0		-1.22388e-06	0.147787
Dethiosulfatibacter	8.21129e-07	1.58696e-06	9.46659e-07	0	0	0		-1.23923e-06	0.0490662
Halobiforma	0	1.36025e-06	1.89332e-06	0	0	1.14407e-06		-1.25688e-06	0.15262
Sediminimonas	3.28452e-06	1.58696e-06	1.65665e-06	0	9.16043e-07	0		-1.26888e-06	0.0154912
Pakpunavirus	8.21129e-07	1.13354e-06	1.65665e-06	0	0	0		-1.28991e-06	0.0352214
Pukyongia	2.7371e-06	1.58696e-06	9.46659e-07	0	0	4.57627e-07		-1.33155e-06	0.142774
Candidatus_Nanosyncoccus	0	2.26708e-06	9.46659e-07	0	0	1.14407e-06		-1.34141e-06	0.167432
Candidatus_Carbobacillus	1.09484e-06	1.58696e-06	1.41999e-06	0	0	6.86441e-07		-1.3454e-06	0.00927781
Arenitalea	0	1.58696e-06	1.41999e-06	0	0	0		-1.35622e-06	0.102378
Thermosynechococcus	8.21129e-07	1.58696e-06	2.12998e-06	9.45904e-07	0	0		-1.38599e-06	0.176359
Facilibium	1.09484e-06	1.58696e-06	1.65665e-06	0	0	9.15255e-07		-1.40411e-06	0.0126234
Lentilactobacillus	1.36855e-06	1.58696e-06	2.12998e-06	0	6.87032e-07	0		-1.40797e-06	0.0629835
Neptunevirus	8.21129e-07	1.36025e-06	1.89332e-06	0	0	0		-1.49694e-06	0.0189925
Arachnia	1.91597e-06	1.36025e-06	2.36665e-06	0	0	1.83051e-06		-1.50085e-06	0.280102
Fretibacterium	0	1.36025e-06	2.36665e-06	0	0	6.86441e-07		-1.51123e-06	0.138573
Acidaminobacter	1.36855e-06	1.58696e-06	2.12998e-06	7.09428e-07	0	0		-1.51142e-06	0.0352214
Aquisalibacillus	3.01081e-06	1.81366e-06	1.89332e-06	0	6.87032e-07	0		-1.56691e-06	0.00029472
Plesiomonas	2.18968e-06	1.58696e-06	2.36665e-06	0	6.87032e-07	0		-1.56982e-06	0.00927781
Schizotequatrovirus	0	1.36025e-06	2.36665e-06	0	0	0		-1.61392e-06	0.163171
Oenococcus	0	2.26708e-06	1.65665e-06	0	0	9.15255e-07		-1.65448e-06	0.0242703
Intestinibacillus	5.47419e-06	1.81366e-06	1.89332e-06	0	9.16043e-07	0		-1.65964e-06	0.0664277
Haladaptatus	0	9.06832e-07	3.07664e-06	0	0	0		-1.6646e-06	0.37073
Halomicrobium	1.09484e-06	2.04037e-06	1.65665e-06	0	0	4.57627e-07		-1.70073e-06	0.00051978
Renibacterium	0	2.26708e-06	2.12998e-06	0	0	6.86441e-07		-1.8746e-06	0.0152088
Pullulanibacillus	0	2.26708e-06	1.89332e-06	0	0	0		-1.88435e-06	0.0465727
Pichia	0	3.85403e-06	4.7333e-07	0	0	4.57627e-07		-2.05676e-06	0.37073
Flaviramulus	3.55823e-06	1.13354e-06	3.07664e-06	0	0	0		-2.07726e-06	0.0242703
Salinicoccus	2.18968e-06	2.9472e-06	3.78664e-06	0	1.14505e-06	0		-2.58401e-06	0.0152088
Alkalicoccus	2.18968e-06	3.85403e-06	1.41999e-06	0	0	0		-2.68075e-06	0.0284474
Thermanaerovibrio	1.36855e-06	3.62733e-06	3.31331e-06	0	6.87032e-07	0		-2.8994e-06	0.0112271
Candidatus_Fonsibacter	0	2.72049e-06	4.25997e-06	2.36476e-07	0	0		-2.96246e-06	0.0759765
Candidatus_Izimaplasma	2.18968e-06	5.44099e-06	3.31331e-06	0	2.51912e-06	0		-2.96913e-06	0.278687
Orientia	5.47419e-07	4.53416e-06	2.12998e-06	0	0	0		-3.16401e-06	0.045776
Agricanvirus	0	3.85403e-06	4.0233e-06	9.45904e-07	0	0		-3.20144e-06	0.055323
Haloferacalesvirus	0	4.76087e-06	2.83998e-06	0	0	6.86441e-07		-3.4083e-06	0.0189925
Spirobacillus	1.91597e-06	4.53416e-06	4.0233e-06	0	9.16043e-07	0		-3.56651e-06	0.00597726
Esteya	1.09484e-06	4.30745e-06	4.25997e-06	0	4.58021e-07	0		-3.70442e-06	0.00764843
Thermicanus	5.20048e-06	5.44099e-06	4.25997e-06	0	2.0611e-06	0		-3.82151e-06	0.00029472
Iapetusvirus	0	4.30745e-06	4.25997e-06	0	0	0		-3.8405e-06	0.0184683
Septimatrevirus	8.21129e-07	6.57453e-06	3.54997e-06	0	1.37406e-06	0		-4.0875e-06	0.163171
Salasvirus	0	3.85403e-06	5.67996e-06	0	0	0		-4.17002e-06	0.045776
Lactiplantibacillus	8.21129e-06	5.44099e-06	5.20663e-06	0	1.83209e-06	0		-4.5599e-06	0
Smoothievirus	0	4.76087e-06	5.91662e-06	0	0	0		-4.71927e-06	0.024716
Ignicoccus	0	4.76087e-06	7.33661e-06	0	0	0		-5.27694e-06	0.0465727
Candidatus_Nanoperiomorbus	1.64226e-06	6.12111e-06	6.15329e-06	4.72952e-07	0	0		-5.47551e-06	0.000592304
Phabquatrovirus	2.18968e-06	1.02019e-05	9.46659e-06	0	1.60307e-06	0		-8.23723e-06	0.0149925
Beecentumtrevirus	8.21129e-07	1.11087e-05	1.68032e-05	0	1.37406e-06	0		-1.15739e-05	0.0629835
Brevibacillus	0.000152456	0.000142146	0.000152649	6.78686e-05	0.000103971	5.35424e-05		-0.547143	0.359863
Thermobacillus	1.23169e-05	7.70807e-06	1.01766e-05	6.14838e-06	5.26725e-06	3.20339e-06		-0.563617	0.381355
Alkanindiges	1.83385e-05	1.72298e-05	1.15966e-05	6.85781e-06	8.70241e-06	6.40678e-06		-0.575929	0.325344
Candidatus_Methanodesulfokores	1.25906e-05	7.25465e-06	7.57327e-06	4.25657e-06	4.58021e-06	3.66102e-06		-0.582426	0.279182
Roseibaca	3.83194e-06	2.9472e-06	3.78664e-06	1.89181e-06	1.37406e-06	1.6017e-06		-0.594318	0.359863
Mailhella	1.56015e-05	1.38292e-05	1.01766e-05	7.33076e-06	5.49626e-06	5.0339e-06		-0.611831	0.326293
Morchella	1.09484e-05	4.76087e-06	4.49663e-06	2.83771e-06	3.20615e-06	2.28814e-06		-0.619942	0.373772
Rhodonellum	3.55823e-06	2.04037e-06	1.89332e-06	9.45904e-07	1.14505e-06	1.14407e-06		-0.620761	0.299498
Desulfospira	9.30613e-06	7.93478e-06	8.0466e-06	3.78362e-06	5.03823e-06	2.74576e-06		-0.63531	0.195963
Paludifilum	4.37936e-06	2.72049e-06	4.0233e-06	1.89181e-06	2.29011e-06	9.15255e-07		-0.64151	0.365354
Turneriella	8.485e-06	5.6677e-06	4.0233e-06	2.36476e-06	3.66417e-06	1.83051e-06		-0.647889	0.31325
Siccationidurans	8.75871e-06	6.57453e-06	5.44329e-06	4.02009e-06	3.43516e-06	1.83051e-06		-0.651798	0.325344
Cohnella	0.000462569	0.00029404	0.000369197	0.000156547	0.000190308	0.000141864		-0.652386	0.163129
Candidatus_Glomeribacter	4.10565e-06	3.40062e-06	2.36665e-06	1.89181e-06	1.14505e-06	1.14407e-06		-0.670836	0.353373
Salinivibrio	6.02161e-06	4.30745e-06	3.78664e-06	1.65533e-06	3.20615e-06	1.37288e-06		-0.681738	0.266516
Mycobacteroides	0.000147803	0.00010746	0.000126379	4.9187e-05	8.01537e-05	3.82119e-05		-0.684683	0.17914
Desulfocicer	1.83385e-05	1.58696e-05	1.11232e-05	8.74961e-06	5.95428e-06	4.34746e-06		-0.695133	0.299498
Natranaerobius	6.84274e-06	9.74844e-06	7.57327e-06	3.31066e-06	3.66417e-06	0		-0.697617	0.299498
Neomegalonema	7.66387e-06	4.08074e-06	5.20663e-06	3.07419e-06	2.51912e-06	1.37288e-06		-0.718527	0.277103
Kyrpidia	9.57984e-06	5.44099e-06	5.67996e-06	3.07419e-06	2.0611e-06	2.97458e-06		-0.723911	0.291347
Dehalogenimonas	2.27179e-05	1.45093e-05	1.86965e-05	7.33076e-06	8.70241e-06	6.40678e-06		-0.731274	0.082106
Pradoshia	2.46339e-06	1.36025e-06	1.65665e-06	0	6.87032e-07	6.86441e-07		-0.754277	0.168972
Methylohalobius	1.8886e-05	1.60963e-05	9.93992e-06	6.85781e-06	5.26725e-06	4.80509e-06		-0.761766	0.205616
Fluviispira	3.83194e-06	3.17391e-06	5.20663e-06	1.65533e-06	1.60307e-06	0		-0.765519	0.210767
Emticicia	0.00010182	6.50652e-05	7.02895e-05	3.49985e-05	5.01533e-05	1.37288e-05		-0.778053	0.339383
Gramella	1.64226e-05	4.76087e-06	4.96996e-06	2.83771e-06	2.97714e-06	2.28814e-06		-0.786434	0.365539
Pelodictyon	3.12029e-05	2.22174e-05	1.44366e-05	9.93199e-06	1.12215e-05	4.57627e-06		-0.790204	0.277719
Anaeromicrobium	4.92677e-06	2.9472e-06	4.25997e-06	9.45904e-07	2.51912e-06	0		-0.793942	0.298355
Candidatus_Desulforudis	7.39016e-06	1.24689e-05	1.15966e-05	4.02009e-06	4.3512e-06	2.97458e-06		-0.807935	0.229605
Halarcobacter	2.46339e-06	1.13354e-06	1.41999e-06	0	4.58021e-07	6.86441e-07		-0.81734	0.290503
Staphylospora	1.91597e-06	0	1.65665e-06	7.09428e-07	6.87032e-07	4.57627e-07		-0.826765	0.0759765
Candidatus_Thermochlorobacter	1.66963e-05	1.45093e-05	9.93992e-06	7.56723e-06	2.97714e-06	4.57627e-06		-0.828622	0.365354
Hafnia	9.30613e-06	9.06832e-06	7.09994e-06	3.78362e-06	1.83209e-06	3.66102e-06		-0.835968	0.326293
Gulbenkiania	9.85355e-06	7.25465e-06	6.86328e-06	4.25657e-06	1.83209e-06	2.51695e-06		-0.861627	0.261795
Halomicronema	7.39016e-06	7.48136e-06	6.15329e-06	1.65533e-06	4.58021e-06	1.83051e-06		-0.862782	0.195963
Phycomyces	0	5.89441e-06	7.57327e-06	1.65533e-06	5.03823e-06	1.6017e-06		-0.876642	0.298355
Terriglobus	0.00192226	0.00381232	0.00409075	0.00143612	0.000744285	0.000961246		-0.886573	0.385997
Halodesulfovibrio	1.97071e-05	1.42826e-05	1.39632e-05	8.27666e-06	4.12219e-06	4.34746e-06		-0.890088	0.164047
Alteribacillus	1.28644e-05	7.48136e-06	7.09994e-06	2.60124e-06	5.95428e-06	1.6017e-06		-0.890599	0.246754
Kingella	8.21129e-06	3.17391e-06	3.54997e-06	2.36476e-06	1.83209e-06	6.86441e-07		-0.912234	0.331383
Sneathiella	4.92677e-06	6.12111e-06	7.09994e-06	1.41886e-06	2.29011e-06	2.28814e-06		-0.917582	0.148149
Proteiniphilum	6.56903e-06	6.12111e-06	8.28327e-06	0	4.12219e-06	1.14407e-06		-0.92156	0.277731
Desmospora	6.02161e-06	4.53416e-06	6.38995e-06	9.45904e-07	3.66417e-06	1.6017e-06		-0.923323	0.279182
Candidatus_Symbiobacter	7.39016e-06	2.72049e-06	3.07664e-06	1.41886e-06	0	9.15255e-07		-0.933403	0.168972
Ammoniphilus	6.32269e-05	4.48882e-05	5.67996e-05	1.46615e-05	3.87028e-05	8.46611e-06		-0.943686	0.267674
Sporosarcina	2.46339e-05	2.99254e-05	2.57965e-05	7.56723e-06	1.92369e-05	3.66102e-06		-0.949157	0.339328
Saccharicrinis	1.61489e-05	1.49627e-05	1.30166e-05	8.04019e-06	4.58021e-06	2.51695e-06		-0.958212	0.180278
Candidatus_Saccharimonas	4.10565e-06	3.85403e-06	1.89332e-06	1.41886e-06	6.87032e-07	0		-0.962753	0.295989
Ornithobacterium	1.91597e-06	2.72049e-06	3.07664e-06	9.45904e-07	6.87032e-07	0		-0.983267	0.163171
Tsarbombavirus	1.91597e-06	2.26708e-06	3.31331e-06	9.45904e-07	0	4.57627e-07		-0.98554	0.172136
Arenibacter	2.70973e-05	1.24689e-05	1.34899e-05	4.72952e-06	1.14505e-05	1.83051e-06		-1.01405	0.365354
Pricia	3.01081e-06	2.49379e-06	3.54997e-06	0	1.14505e-06	6.86441e-07		-1.01908	0.0246709
Slackia	1.09484e-06	1.36025e-06	1.89332e-06	0	6.87032e-07	2.28814e-07		-1.02371	0.200531
Schnuerera	5.7479e-06	9.06832e-06	9.22993e-06	2.12828e-06	5.03823e-06	9.15255e-07		-1.03466	0.344312
Oleispira	4.10565e-06	1.81366e-06	2.83998e-06	4.72952e-07	1.14505e-06	9.15255e-07		-1.03559	0.119047
Hydrogenothermus	2.18968e-06	2.72049e-06	1.18332e-06	7.09428e-07	4.58021e-07	0		-1.03792	0.18367
Aquicella	1.94334e-05	4.08074e-06	5.91662e-06	1.89181e-06	2.0611e-06	2.51695e-06		-1.04031	0.279182
Oceanobacillus	5.33734e-05	7.09596e-05	8.6856e-05	1.34791e-05	5.29015e-05	8.92373e-06		-1.04197	0.376641
Halalkalibacillus	4.10565e-06	3.62733e-06	4.49663e-06	7.09428e-07	2.0611e-06	0		-1.04979	0.129143
Desulfofaba	3.83194e-06	3.62733e-06	4.0233e-06	1.89181e-06	6.87032e-07	9.15255e-07		-1.05299	0.170933
Haloterrigena	0	5.44099e-06	8.28327e-06	1.89181e-06	0	1.83051e-06		-1.05361	0.0318157
Candida	1.0401e-05	2.72049e-06	2.60331e-06	9.45904e-07	1.37406e-06	1.14407e-06		-1.06107	0.21073
Anaerotruncus	7.93758e-06	1.4736e-05	1.91699e-05	2.12828e-06	6.18329e-06	0		-1.06591	0.325344
Defluviitoga	2.46339e-06	2.72049e-06	1.65665e-06	0	1.37406e-06	2.28814e-07		-1.07905	0.365003
Halobacillus	2.16231e-05	3.74068e-05	3.99964e-05	8.04019e-06	1.62598e-05	4.57627e-06		-1.08815	0.196411
Mitsuokella	1.91597e-06	0	2.60331e-06	0	6.87032e-07	4.57627e-07		-1.09069	0.0432431
Petrimonas	4.65306e-06	1.81366e-06	2.83998e-06	4.72952e-07	1.37406e-06	0		-1.09466	0.163171
Colossusvirus	8.75871e-06	4.53416e-06	8.99326e-06	1.41886e-06	2.74813e-06	1.83051e-06		-1.10328	0.032153
Propionispora	1.14958e-05	3.85403e-06	3.07664e-06	1.65533e-06	1.14505e-06	0		-1.12111	0.200531
Thermacetogenium	7.39016e-06	1.0882e-05	1.27799e-05	2.60124e-06	5.95428e-06	9.15255e-07		-1.14432	0.320389
Novibacillus	4.65306e-06	5.89441e-06	7.09994e-06	0	1.60307e-06	1.37288e-06		-1.14899	0.0266129
Geobacillus	4.40673e-05	3.96739e-05	4.94629e-05	6.85781e-06	3.45806e-05	4.57627e-06		-1.16495	0.339383
Aneurinibacillus	0.000106199	0.00011018	0.000130402	2.19923e-05	7.90087e-05	1.14407e-05		-1.16819	0.285633
Filibacter	3.28452e-06	2.49379e-06	2.83998e-06	4.72952e-07	1.60307e-06	4.57627e-07		-1.17445	0.0768593
Rossellomorea	3.91405e-05	4.51149e-05	5.51429e-05	1.20603e-05	2.72523e-05	3.66102e-06		-1.17577	0.307082
Mariniflexile	4.92677e-06	0	1.65665e-06	7.09428e-07	0	4.57627e-07		-1.18648	0.100047
Mesotoga	2.46339e-06	1.81366e-06	3.78664e-06	4.72952e-07	9.16043e-07	0		-1.19925	0.045776
Anoxybacillus	6.84274e-05	6.50652e-05	8.07027e-05	1.74992e-05	4.16799e-05	5.72034e-06		-1.20352	0.266652
Empedobacter	4.10565e-06	3.85403e-06	5.20663e-06	4.72952e-07	2.29011e-06	0		-1.20474	0.229605
Pueribacillus	1.91597e-05	2.49379e-05	3.6683e-05	4.966e-06	1.44277e-05	2.74576e-06		-1.22384	0.210161
Quasibacillus	1.28644e-05	1.33758e-05	1.79865e-05	1.18238e-06	8.70241e-06	0		-1.22962	0.373772
Paracnuella	0.000347885	7.77608e-05	0.000102003	5.32071e-05	3.98479e-05	1.35e-05		-1.23109	0.278687
Salimicrobium	2.18968e-06	8.38819e-06	5.44329e-06	0	1.37406e-06	6.86441e-07		-1.23543	0.295989
Bacillus	0.007876	0.00803544	0.00930826	0.00148247	0.00570122	0.000702229		-1.23553	0.290503
Thalassobacillus	8.75871e-06	1.04286e-05	1.06499e-05	1.89181e-06	6.87032e-06	6.86441e-07		-1.24438	0.353373
Candidatus_Nucleicultrix	0	9.97515e-06	6.15329e-06	3.31066e-06	2.0611e-06	9.15255e-07		-1.25023	0.134956
Terribacillus	1.09484e-05	1.65497e-05	2.05898e-05	2.36476e-06	8.01537e-06	2.05932e-06		-1.25767	0.160496
Virgibacillus	8.10181e-05	9.5444e-05	0.000106736	1.72628e-05	5.17564e-05	9.61017e-06		-1.26049	0.155482
Thermosipho	0	4.98757e-06	5.44329e-06	2.60124e-06	9.16043e-07	6.86441e-07		-1.2728	0.163171
Caldalkalibacillus	1.25906e-05	1.42826e-05	1.13599e-05	3.07419e-06	5.95428e-06	1.14407e-06		-1.2733	0.113409
Acidibacillus	1.66963e-05	1.26956e-05	1.63299e-05	3.07419e-06	8.93142e-06	1.14407e-06		-1.27873	0.226359
Lottiidibacillus	6.02161e-06	4.76087e-06	5.91662e-06	4.72952e-07	2.97714e-06	0		-1.28304	0.264982
Domibacillus	3.06555e-05	3.01522e-05	3.83397e-05	4.49305e-06	1.67178e-05	4.80509e-06		-1.28673	0.0690594
Peribacillus	0.00026413	0.000237136	0.000290151	4.82411e-05	0.000173819	1.7161e-05		-1.29319	0.307082
Chlamydia	1.86123e-05	1.54161e-05	1.44366e-05	4.25657e-06	7.55735e-06	1.14407e-06		-1.29708	0.170933
Alicyclobacillus	0.000248802	0.000299935	0.000328254	4.9187e-05	0.000165117	2.63136e-05		-1.30192	0.170933
Heyndrickxia	4.95415e-05	5.84906e-05	5.86929e-05	1.04049e-05	3.70997e-05	2.97458e-06		-1.31772	0.371568
Salinibacillus	1.06747e-05	8.16148e-06	1.30166e-05	9.45904e-07	5.03823e-06	0		-1.3192	0.194321
Evansella	2.38127e-05	3.46863e-05	3.64464e-05	6.14838e-06	1.62598e-05	2.28814e-06		-1.32956	0.210767
Salirhabdus	7.39016e-06	1.15621e-05	1.15966e-05	1.18238e-06	7.55735e-06	6.86441e-07		-1.33432	0.388918
Moritella	6.29532e-06	4.76087e-06	8.99326e-06	1.65533e-06	2.0611e-06	6.86441e-07		-1.35556	0.0235169
Lysinibacillus	6.21321e-05	7.00527e-05	9.27726e-05	8.98609e-06	5.40465e-05	4.57627e-06		-1.37329	0.362492
Planomicrobium	5.7479e-06	7.02795e-06	8.28327e-06	7.09428e-07	4.3512e-06	6.86441e-07		-1.37356	0.231948
Drepanopeziza	4.37936e-06	5.89441e-06	4.0233e-06	1.18238e-06	1.14505e-06	6.86441e-07		-1.37469	0.00117869
Cnuella	0.000480634	0.000156428	0.000191225	9.43539e-05	5.83977e-05	1.69322e-05		-1.37771	0.189563
Alkalihalobacillus	0.000127275	0.000149627	0.000155489	1.89181e-05	7.96957e-05	1.09831e-05		-1.42745	0.164047
Selenihalanaerobacter	3.83194e-06	7.70807e-06	7.80994e-06	9.45904e-07	2.74813e-06	4.57627e-07		-1.44841	0.166478
Francisella	5.7479e-06	2.26708e-06	4.25997e-06	2.36476e-07	2.29011e-06	4.57627e-07		-1.44964	0.289339
Chromatium	0	1.22422e-05	1.08866e-05	1.65533e-06	1.83209e-06	3.66102e-06		-1.45577	0.0295648
Thermonema	2.7371e-06	7.70807e-06	8.99326e-06	4.72952e-07	1.37406e-06	1.37288e-06		-1.45893	0.208521
Priestia	0.000169974	0.000192475	0.000314764	4.77682e-05	8.5421e-05	1.23559e-05		-1.46185	0.167432
Paucisalibacillus	7.93758e-06	1.02019e-05	8.51993e-06	1.18238e-06	4.12219e-06	6.86441e-07		-1.49474	0.0759765
Paraliobacillus	3.47611e-05	3.94472e-05	4.56763e-05	6.38485e-06	1.92369e-05	2.05932e-06		-1.51028	0.172136
Gillisia	1.09484e-05	9.52173e-06	1.06499e-05	1.65533e-06	2.97714e-06	1.37288e-06		-1.51322	2.02563e-05
Anaerobacillus	3.80456e-05	4.35279e-05	5.13563e-05	5.43895e-06	2.86263e-05	1.6017e-06		-1.5305	0.364246
Fictibacillus	0.000128096	0.000131717	0.000147442	1.74992e-05	6.80162e-05	8.23729e-06		-1.53282	0.136736
Gottfriedia	2.27179e-05	3.24192e-05	3.19498e-05	2.83771e-06	1.35116e-05	2.51695e-06		-1.53563	0.0914539
Falsibacillus	5.091e-05	5.73571e-05	5.60896e-05	7.09428e-06	2.58782e-05	3.66102e-06		-1.53606	0.0898824
Gilvimarinus	1.06747e-05	4.30745e-06	1.04133e-05	1.18238e-06	1.14505e-06	1.6017e-06		-1.57094	0.00388823
Sporolactobacillus	0.00013357	0.000163456	0.000192882	2.22287e-05	8.47339e-05	6.40678e-06		-1.57379	0.264222
Noxifervirus	0	7.93478e-06	6.38995e-06	1.41886e-06	2.29011e-06	4.57627e-07		-1.60702	0.0352214
Sutcliffiella	2.68235e-05	2.65248e-05	3.00564e-05	2.36476e-06	1.78628e-05	1.14407e-06		-1.62022	0.294538
Tumebacillus	0.000389763	0.000133078	0.000270745	3.33431e-05	6.87032e-05	2.31102e-05		-1.6248	0.00408058
Piscibacillus	3.55823e-06	4.53416e-06	4.25997e-06	0	1.37406e-06	2.28814e-07		-1.65779	0.055323
Flavisolibacter	0.0110617	0.00393225	0.00459343	0.00199207	0.000601611	0.000449848		-1.66534	0.0611802
Candidatus_Kryptobacter	0	4.30745e-06	7.09994e-06	0	1.14505e-06	6.86441e-07		-1.67698	5.74733e-05
Litchfieldia	5.58368e-05	5.98509e-05	6.15329e-05	6.38485e-06	3.22905e-05	1.83051e-06		-1.6812	0.27832
Lederbergia	3.83194e-06	9.52173e-06	1.20699e-05	4.72952e-07	3.66417e-06	4.57627e-07		-1.68924	0.267674
Cytobacillus	0.00010401	9.97515e-05	0.000110049	7.56723e-06	6.59551e-05	3.20339e-06		-1.73273	0.305764
Libanvirus	0	4.76087e-06	2.83998e-06	7.09428e-07	4.58021e-07	0		-1.73624	0.00129665
Tuberibacillus	0.000827151	0.00103311	0.00110404	0.000139284	0.000450006	1.92203e-05		-1.74476	0.331383
Jeotgalibacillus	1.58752e-05	1.60963e-05	1.49099e-05	1.65533e-06	7.32834e-06	4.57627e-07		-1.76908	0.196908
Caenibacillus	0.000477897	0.000610978	0.000659112	7.23617e-05	0.00026611	1.00678e-05		-1.80106	0.334348
Rummeliibacillus	1.39592e-05	1.29224e-05	1.30166e-05	7.09428e-07	6.4123e-06	6.86441e-07		-1.82438	0.136581
Karimacvirus	0	6.57453e-06	6.38995e-06	1.18238e-06	9.16043e-07	6.86441e-07		-1.84172	2.96018e-07
Caedimonas	3.28452e-06	4.53416e-06	4.49663e-06	0	2.29011e-07	6.86441e-07		-1.98679	0.0126234
Sediminibacillus	2.18968e-05	2.26708e-05	2.12998e-05	1.41886e-06	7.32834e-06	9.15255e-07		-2.00319	0.0246709
Weizmannia	0.000987271	0.00117956	0.00148152	5.79366e-05	0.000576649	1.76187e-05		-2.09342	0.278687
Thermoflavimicrobium	6.56903e-06	8.16148e-06	9.22993e-06	4.72952e-07	9.16043e-07	0		-2.32762	1.0467e-08
Epichloe	4.8994e-05	4.35279e-05	4.5913e-05	1.18238e-06	1.03055e-05	1.6017e-06		-2.46616	0.00597726
Ripduovirus	0	3.03789e-05	2.79264e-05	2.36476e-06	2.74813e-06	1.14407e-06		-2.55981	6.90625e-12
Peltigera	0	9.52173e-06	1.11232e-05	0	1.14505e-06	2.28814e-07		-2.70104	2.31156e-05
Chiangmaivirus	0	2.19907e-05	1.89332e-05	1.18238e-06	6.87032e-07	1.14407e-06		-2.86724	2.39901e-11
Donellivirus	1.8886e-05	2.51646e-05	2.50865e-05	4.72952e-07	1.60307e-06	0		-3.04521	3.52691e-09

## Sheet: Table S11
Table S11. Metabolic pathways including differential abundance genes identified using KEGG database
Pathway	Control	Control	Control	Treated	Treated	Treated		logFC	adjPvalues
Polyketide sugar unit biosynthesis	0.00145207	0.00149131	0.00150573	0.00132869	0.00134553	0.0012999		-0.101094	4.29217e-05
Nonribosomal peptide structures	0.000116446	0.000122803	0.000127877	0.000139153	0.000147148	0.000147031		0.168773	0.000675396
Photosynthesis	6.03277e-05	2.01117e-05	5.5709e-05	4.78806e-06	6.66103e-06	5.07002e-06		-1.41765	0.0204012
Biosynthesis of vancomycin group antibiotics	5.29621e-05	4.35753e-05	4.17818e-05	6.015e-05	7.14547e-05	7.0417e-05		0.346435	0.0223146
Furfural degradation	0.000204834	0.000233722	0.000221253	0.000279503	0.000330326	0.000266739		0.263244	0.0264613
Glycosaminoglycan degradation	1.12238e-05	1.67597e-05	1.48768e-05	2.03493e-05	2.17997e-05	2.16884e-05		0.353515	0.151745
Lipopolysaccharide biosynthesis	0.0033075	0.00340954	0.00337609	0.00314935	0.00322091	0.00306962		-0.0553132	0.151745
Hippo signaling pathway - multiple species	0	0	0	0	1.81664e-06	0		1.80365e-06	0.188721
Phosphonate and phosphinate metabolism	0.000752342	0.000783137	0.000774862	0.000818758	0.000847162	0.000783882		0.0646188	0.296304
Non-homologous end-joining	0.000941743	0.000932146	0.000946736	0.000987537	0.000990676	0.000952319		0.0460561	0.296304
Acarbose and validamycin biosynthesis	0.000671321	0.000656067	0.000704592	0.000625141	0.000632495	0.000615163		-0.0678241	0.296304
Fatty acid degradation	0.00449897	0.00456748	0.00453364	0.00462497	0.00467392	0.00472723		0.0391074	0.33355
Pantothenate and CoA biosynthesis	0.00526569	0.0051041	0.00509199	0.00531534	0.00534154	0.00534662		0.0424771	0.422889

## Sheet: Table S12
Table S12. KO terms of differential abundance genes identified using KEGG database
KO ID	Control	Control	Control	Treated	Treated	Treated		logFC	adjPvalues
K00646	1.89331e-06	1.07327e-06	1.68364e-06	9.22367e-06	2.60398e-05	1.38265e-05		2.12459	8.46275e-07
K01197	0	1.07327e-06	2.24485e-06	1.08514e-05	1.08499e-05	1.17781e-05		1.84661	1.75159e-09
K15337	3.78662e-06	2.14653e-06	1.68364e-06	1.08514e-05	3.74323e-05	1.6899e-05		1.82274	0.00217061
K16239	0	1.07327e-06	2.80606e-06	1.13939e-05	1.24774e-05	1.38265e-05		1.7638	3.05941e-05
K15313	2.52442e-06	1.07327e-06	0	7.59596e-06	2.16999e-05	9.72975e-06		1.66401	0.0115967
K06945	3.78662e-06	4.82969e-06	2.24485e-06	2.55007e-05	1.03074e-05	3.58464e-05		1.56968	0.0179703
K01274	0	1.6099e-06	5.61212e-07	5.96826e-06	3.79748e-06	7.16929e-06		1.47028	0.0130245
K11709	1.89331e-06	1.6099e-06	3.36727e-06	1.30217e-05	9.22244e-06	7.16929e-06		1.37168	0.00142387
K13498	1.89331e-06	2.68316e-06	1.68364e-06	8.13853e-06	0	7.16929e-06		1.30279	2.98147e-09
K11707	3.15552e-06	2.68316e-06	2.24485e-06	1.24791e-05	1.35624e-05	6.1451e-06		1.26546	0.000734644
K01481	1.89331e-06	3.2198e-06	2.80606e-06	1.30217e-05	9.76494e-06	7.16929e-06		1.2627	0.000484612
K18827	1.89331e-06	1.07327e-06	0	4.88312e-06	5.42496e-06	4.60883e-06		1.26041	1.77573e-08
K18143	1.89331e-06	5.36633e-06	4.4897e-06	1.08514e-05	1.57324e-05	1.43386e-05		1.16639	0.0814783
K15312	5.04883e-06	3.75643e-06	2.24485e-06	7.0534e-06	2.87523e-05	1.28023e-05		1.12475	0.25963
K18067	1.89331e-06	3.2198e-06	5.61212e-06	1.19365e-05	1.41049e-05	9.21766e-06		1.11336	0.111214
K05588	6.31104e-06	0	2.24485e-06	1.19365e-05	1.73599e-05	1.1266e-05		1.10472	0.0582775
K08690	6.31104e-07	1.07327e-06	0	2.71284e-06	2.71248e-06	2.04837e-06		1.06837	0.00117985
K01482	8.83546e-06	1.0196e-05	4.4897e-06	1.89899e-05	3.74323e-05	1.94595e-05		1.06327	0.0666636
K07465	5.04883e-06	1.6099e-06	3.92849e-06	8.6811e-06	0	1.58749e-05		1.05643	0.241567
K14055	6.94214e-06	4.82969e-06	5.61212e-06	1.46494e-05	1.46474e-05	1.63869e-05		1.02309	1.02949e-13
K18366	1.89331e-06	4.82969e-06	1.68364e-06	9.22367e-06	6.50996e-06	8.19347e-06		1.01865	0.141861
K09726	8.20435e-06	2.14653e-06	4.4897e-06	1.62771e-05	1.19349e-05	1.38265e-05		1.01749	0.193578
K18144	3.15552e-06	5.36633e-06	4.4897e-06	8.6811e-06	1.51899e-05	1.43386e-05		1.0174	0.0115399
K04618	1.89331e-06	2.68316e-06	0	1.30217e-05	3.79748e-06	9.72975e-06		1.01247	0.299969
K19882	0	2.14653e-06	2.24485e-06	5.96826e-06	5.42496e-06	6.1451e-06		0.997132	0
K06880	3.78662e-06	5.90296e-06	5.05091e-06	1.51919e-05	1.19349e-05	1.17781e-05		0.981144	0.000125322
K18075	3.15552e-06	2.68316e-06	3.36727e-06	7.59596e-06	6.50996e-06	1.02418e-05		0.97854	3.10621e-06
K03152	3.15552e-05	8.04949e-06	1.12242e-05	4.17778e-05	4.39422e-05	4.66004e-05		0.974498	0.246888
K01219	5.67994e-06	3.2198e-06	2.24485e-06	5.96826e-06	1.95299e-05	1.1266e-05		0.966234	0.321019
K20039	1.26221e-06	1.6099e-06	1.12242e-06	8.13853e-06	4.33997e-06	2.04837e-06		0.963918	0.322756
K16139	1.26221e-06	1.07327e-06	1.68364e-06	2.17028e-06	4.33997e-06	6.1451e-06		0.959527	0.155669
K02381	1.26221e-06	3.2198e-06	1.68364e-06	5.42569e-06	6.50996e-06	4.60883e-06		0.958277	0.107547
K12311	0	1.07327e-06	1.68364e-06	2.71284e-06	5.96746e-06	4.09674e-06		0.952107	0.0828451
K15311	1.00977e-05	3.75643e-06	3.92849e-06	1.19365e-05	2.33273e-05	1.38265e-05		0.950055	0.207594
K14667	0	1.07327e-06	1.68364e-06	2.71284e-06	3.79748e-06	8.70556e-06		0.943872	0.322756
K20858	3.15552e-06	1.07327e-06	0	4.88312e-06	4.33997e-06	8.70556e-06		0.942314	0.287336
K11708	7.57325e-06	3.75643e-06	2.80606e-06	1.73622e-05	8.67994e-06	1.22902e-05		0.939644	0.149277
K03037	5.04883e-06	3.75643e-06	3.36727e-06	1.62771e-05	7.59495e-06	9.72975e-06		0.938822	0.0155186
K18460	0	1.07327e-06	1.12242e-06	2.17028e-06	7.59495e-06	0		0.93637	0.409566
K18007	7.57325e-06	0	2.24485e-06	1.19365e-05	2.11574e-05	9.72975e-06		0.93565	0.370617
K05523	1.26221e-06	2.68316e-06	1.68364e-06	4.34055e-06	5.42496e-06	4.60883e-06		0.934678	0.0242877
K03258	4.41773e-06	3.75643e-06	2.80606e-06	7.59596e-06	8.67994e-06	1.02418e-05		0.920525	1.23286e-06
K09167	6.31104e-06	1.07327e-05	1.17855e-05	2.17028e-05	1.95299e-05	3.68706e-05		0.909473	0.108377
K03385	6.94214e-06	3.2198e-06	1.68364e-06	1.35642e-05	8.67994e-06	7.68138e-06		0.883058	0.374217
K10007	6.94214e-06	3.75643e-06	3.92849e-06	1.51919e-05	6.50996e-06	2.09958e-05		0.856922	0.356932
K18242	4.41773e-06	5.36633e-06	7.29576e-06	1.73622e-05	1.03074e-05	1.33144e-05		0.843356	0.0342518
K02363	6.94214e-06	9.65939e-06	8.9794e-06	2.22453e-05	1.30199e-05	3.22618e-05		0.842284	0.142673
K12064	1.89331e-06	2.14653e-06	2.80606e-06	3.79798e-06	6.50996e-06	6.1451e-06		0.837149	0.0280271
K16875	2.52442e-06	6.43959e-06	3.92849e-06	6.51083e-06	1.30199e-05	1.43386e-05		0.836746	0.356932
K20525	1.32532e-05	5.36633e-06	3.92849e-06	1.62771e-05	1.89874e-05	1.53628e-05		0.835518	0.259682
K03598	8.20435e-06	1.12693e-05	1.01018e-05	2.7671e-05	1.57324e-05	2.61167e-05		0.815539	0.0230082
K16422	2.90308e-05	2.79049e-05	2.35709e-05	5.1544e-05	7.48645e-05	5.12092e-05		0.806447	8.20013e-05
K14672	0	1.6099e-06	2.80606e-06	3.79798e-06	5.96746e-06	6.6572e-06		0.805163	0.124559
K06033	6.94214e-06	6.97623e-06	5.61212e-06	1.41068e-05	1.35624e-05	1.33144e-05		0.803096	2.58108e-12
K06678	8.20435e-06	7.51286e-06	8.9794e-06	1.84473e-05	1.73599e-05	1.63869e-05		0.800558	2.98147e-09
K16053	5.04883e-06	2.14653e-06	4.4897e-06	8.13853e-06	7.05245e-06	1.1266e-05		0.792789	0.195412
K11748	4.41773e-06	3.75643e-06	2.80606e-06	8.13853e-06	7.05245e-06	7.68138e-06		0.789051	3.30351e-06
K10436	4.41773e-06	4.82969e-06	4.4897e-06	8.6811e-06	9.76494e-06	1.02418e-05		0.788722	3.19236e-10
K21021	7.57325e-06	1.18059e-05	8.41818e-06	1.95325e-05	1.89874e-05	1.99716e-05		0.781764	0.000867099
K20044	2.52442e-06	5.90296e-06	7.29576e-06	1.03088e-05	1.13924e-05	1.33144e-05		0.766184	0.393951
K19136	8.20435e-06	5.90296e-06	6.17333e-06	1.35642e-05	2.60398e-05	1.02418e-05		0.762671	0.232988
K12343	1.32532e-05	3.75643e-06	5.61212e-06	1.62771e-05	1.68174e-05	1.38265e-05		0.757344	0.367936
K09712	1.26221e-06	2.68316e-06	3.36727e-06	4.88312e-06	5.96746e-06	5.12092e-06		0.756635	0.356932
K12957	1.51465e-05	1.18059e-05	1.12242e-05	2.98413e-05	2.71248e-05	2.15079e-05		0.756308	3.90303e-05
K07228	8.83546e-06	1.34158e-05	9.54061e-06	2.33305e-05	1.73599e-05	2.71409e-05		0.755754	0.0194917
K19002	3.15552e-06	1.6099e-06	1.68364e-06	3.25541e-06	7.59495e-06	0		0.754471	0.356932
K00836	1.38843e-05	1.0196e-05	8.9794e-06	2.11602e-05	1.79024e-05	3.17497e-05		0.748117	0.0198207
K03315	8.20435e-06	6.43959e-06	4.4897e-06	1.24791e-05	1.08499e-05	1.63869e-05		0.747744	0.0150338
K15751	2.52442e-06	3.75643e-06	2.24485e-06	1.03088e-05	3.79748e-06	6.6572e-06		0.741974	0.356932
K20069	3.78662e-06	3.75643e-06	2.80606e-06	7.0534e-06	5.42496e-06	9.21766e-06		0.739183	0.00612567
K20181	8.20435e-06	3.75643e-06	3.92849e-06	1.24791e-05	8.67994e-06	1.1266e-05		0.734896	0.134531
K11710	6.94214e-06	4.82969e-06	3.92849e-06	1.30217e-05	1.03074e-05	8.70556e-06		0.733144	0.0147335
K18074	8.83546e-06	6.43959e-06	8.9794e-06	1.57345e-05	1.35624e-05	1.99716e-05		0.727749	0.00265642
K09913	5.36438e-05	1.71722e-05	2.9183e-05	6.83637e-05	6.40146e-05	6.75961e-05		0.72343	0.317816
K07669	9.46656e-05	4.02475e-05	3.81624e-05	0.000119908	0.000101989	0.000114709		0.708527	0.223348
K11740	2.58753e-05	2.57584e-05	2.02036e-05	5.04589e-05	3.63473e-05	5.63301e-05		0.705798	0.00176452
K00988	1.00977e-05	1.39525e-05	8.9794e-06	2.17028e-05	2.16999e-05	2.04837e-05		0.705203	0.0013822
K14340	6.94214e-06	4.82969e-06	5.61212e-06	8.13853e-06	1.08499e-05	2.15079e-05		0.704087	0.307128
K00073	5.67994e-06	4.82969e-06	6.73455e-06	1.08514e-05	1.51899e-05	9.21766e-06		0.703082	0.0355635
K11477	5.17505e-05	2.25386e-05	1.96424e-05	6.51083e-05	6.83546e-05	5.06971e-05		0.701745	0.282521
K14979	1.26221e-06	0	1.12242e-06	2.17028e-06	2.71248e-06	2.04837e-06		0.695995	6.34708e-05
K09974	6.94214e-06	1.18059e-05	1.45915e-05	1.79048e-05	3.14648e-05	2.09958e-05		0.69051	0.356932
K08773	6.94214e-06	7.51286e-06	6.17333e-06	1.30217e-05	1.08499e-05	1.58749e-05		0.684408	0.000306349
K00521	1.26221e-06	1.07327e-06	0	2.71284e-06	1.62749e-06	2.56046e-06		0.673145	0.0361934
K03142	8.20435e-06	9.12276e-06	5.05091e-06	1.30217e-05	1.46474e-05	1.43386e-05		0.672895	0.0207349
K12879	7.57325e-06	3.75643e-06	3.92849e-06	7.59596e-06	9.76494e-06	1.22902e-05		0.672638	0.181865
K00096	2.71375e-05	1.71722e-05	1.79588e-05	3.36393e-05	4.66547e-05	3.68706e-05		0.665456	0.0103922
K10201	1.26221e-05	6.97623e-06	6.73455e-06	1.79048e-05	1.08499e-05	2.66288e-05		0.65277	0.389817
K13541	1.07288e-05	1.34158e-05	1.45915e-05	2.06176e-05	2.06149e-05	3.68706e-05		0.650885	0.17319
K14339	6.31104e-06	3.75643e-06	3.36727e-06	7.0534e-06	0	1.02418e-05		0.645512	0.141034
K02364	1.00977e-05	1.23426e-05	1.51527e-05	2.44156e-05	1.84449e-05	2.91892e-05		0.644574	0.0952746
K07654	3.40796e-05	3.75643e-05	3.25503e-05	5.1544e-05	6.23871e-05	8.09105e-05		0.639803	0.00579124
K02930	8.83546e-06	1.0196e-05	5.05091e-06	2.06176e-05	1.24774e-05	1.33144e-05		0.638848	0.25963
K14861	5.04883e-06	5.36633e-06	3.36727e-06	7.0534e-06	1.03074e-05	8.19347e-06		0.638288	0.0385639
K18077	0	3.75643e-06	5.05091e-06	1.24791e-05	5.96746e-06	9.72975e-06		0.629162	0.307128
K12663	6.94214e-06	4.82969e-06	7.85697e-06	1.13939e-05	1.35624e-05	1.07539e-05		0.627839	0.0423257
K10857	2.08264e-05	2.09287e-05	2.35709e-05	3.09264e-05	4.44847e-05	4.50641e-05		0.626683	0.010029
K11718	1.1991e-05	1.18059e-05	1.01018e-05	1.84473e-05	1.89874e-05	2.2532e-05		0.624381	2.07639e-06
K20024	8.20435e-06	5.90296e-06	8.9794e-06	1.03088e-05	1.95299e-05	1.48507e-05		0.62382	0.217879
K10420	0	2.14653e-06	2.24485e-06	3.79798e-06	4.33997e-06	0		0.623355	3.64278e-05
K08276	0	3.2198e-06	5.61212e-06	8.6811e-06	7.59495e-06	8.70556e-06		0.620505	0.119033
K14026	9.46656e-06	1.0196e-05	8.9794e-06	1.51919e-05	1.62749e-05	1.89474e-05		0.615176	1.21811e-05
K03511	7.57325e-06	6.43959e-06	6.73455e-06	1.24791e-05	9.76494e-06	1.53628e-05		0.61354	0.00551893
K10912	9.46656e-06	8.58612e-06	1.45915e-05	2.33305e-05	1.51899e-05	2.202e-05		0.610676	0.229459
K02216	4.41773e-06	3.75643e-06	3.92849e-06	6.51083e-06	6.50996e-06	8.19347e-06		0.610135	1.68432e-05
K09766	0	1.6099e-06	2.24485e-06	0	3.25498e-06	4.09674e-06		0.60632	0.0473192
K10743	4.41773e-06	4.29306e-06	4.4897e-06	6.51083e-06	9.22244e-06	7.68138e-06		0.604217	0.00141401
K02141	5.67994e-06	2.68316e-06	3.92849e-06	9.22367e-06	7.59495e-06	5.63301e-06		0.60127	0.295816
K14833	6.31104e-06	9.65939e-06	6.17333e-06	1.89899e-05	1.03074e-05	1.22902e-05		0.595191	0.281164
K13612	4.41773e-06	5.90296e-06	6.17333e-06	8.13853e-06	1.62749e-05	8.19347e-06		0.593508	0.375456
K17606	7.57325e-06	4.29306e-06	3.36727e-06	8.13853e-06	9.22244e-06	8.70556e-06		0.588889	0.202765
K02839	3.78662e-06	5.36633e-06	5.05091e-06	6.51083e-06	1.13924e-05	8.19347e-06		0.583393	0.229859
K01193	2.58753e-05	2.09287e-05	2.07649e-05	3.96075e-05	3.96022e-05	3.48223e-05		0.582845	8.09051e-06
K14852	4.41773e-06	3.2198e-06	3.36727e-06	7.0534e-06	4.88247e-06	7.16929e-06		0.575629	0.0242397
K05554	1.89331e-06	0	1.68364e-06	2.71284e-06	2.71248e-06	4.09674e-06		0.575572	0.0410723
K12765	5.04883e-06	9.12276e-06	5.05091e-06	1.13939e-05	1.13924e-05	1.02418e-05		0.574274	0.229459
K09023	2.46131e-05	2.79049e-05	3.704e-05	4.77461e-05	5.47921e-05	5.12092e-05		0.574249	0.05914
K18930	4.35462e-05	2.36118e-05	1.79588e-05	4.66609e-05	4.77397e-05	4.86487e-05		0.574028	0.277525
K14575	4.41773e-06	3.75643e-06	4.4897e-06	6.51083e-06	7.05245e-06	7.68138e-06		0.570926	8.20013e-05
K03679	7.57325e-06	5.36633e-06	3.92849e-06	9.22367e-06	9.76494e-06	9.21766e-06		0.570015	0.0636934
K06276	6.94214e-06	3.75643e-06	3.92849e-06	8.6811e-06	8.13745e-06	7.68138e-06		0.569939	0.0981129
K11567	7.57325e-06	7.51286e-06	4.4897e-06	1.30217e-05	8.67994e-06	1.22902e-05		0.567521	0.17555
K19877	5.04883e-06	2.68316e-06	2.80606e-06	5.96826e-06	5.42496e-06	6.1451e-06		0.564028	0.118851
K13831	2.52442e-06	2.14653e-06	1.68364e-06	2.71284e-06	3.79748e-06	4.60883e-06		0.562663	0.116936
K01090	4.60706e-05	2.41485e-05	2.46933e-05	5.1544e-05	4.66547e-05	6.0939e-05		0.561204	0.185583
K03668	0	2.68316e-06	2.80606e-06	4.34055e-06	7.59495e-06	4.09674e-06		0.560159	0.298571
K12876	3.78662e-06	3.2198e-06	3.92849e-06	8.13853e-06	4.33997e-06	7.16929e-06		0.555086	0.221751
K10258	6.94214e-06	7.51286e-06	5.61212e-06	1.08514e-05	9.76494e-06	1.28023e-05		0.554698	0.00334947
K15285	3.78662e-06	8.04949e-06	5.61212e-06	9.22367e-06	9.76494e-06	1.07539e-05		0.553701	0.356932
K12254	1.07288e-05	1.39525e-05	1.90812e-05	2.55007e-05	2.71248e-05	2.202e-05		0.552789	0.25963
K20184	1.57776e-05	1.34158e-05	1.12242e-05	2.55007e-05	1.79024e-05	2.45804e-05		0.552297	0.0181386
K08139	1.76709e-05	2.41485e-05	2.52546e-05	3.1469e-05	3.79748e-05	4.55762e-05		0.551321	0.14319
K14335	2.83997e-05	3.48811e-05	3.92849e-05	5.04589e-05	5.53346e-05	6.75961e-05		0.550084	0.0666636
K19126	3.78662e-06	3.2198e-06	2.80606e-06	3.79798e-06	7.05245e-06	6.6572e-06		0.548881	0.243108
K15163	1.45154e-05	1.82455e-05	1.01018e-05	2.17028e-05	2.27849e-05	2.66288e-05		0.54653	0.12402
K18365	0	2.14653e-06	3.92849e-06	5.96826e-06	4.88247e-06	5.12092e-06		0.543945	0.290062
K17765	3.78662e-06	3.2198e-06	2.80606e-06	8.6811e-06	3.79748e-06	5.63301e-06		0.542071	0.362733
K12839	3.78662e-06	4.29306e-06	6.17333e-06	7.59596e-06	9.22244e-06	7.16929e-06		0.540294	0.223313
K10736	6.94214e-06	8.04949e-06	8.9794e-06	1.13939e-05	1.51899e-05	1.33144e-05		0.538658	0.0415861
K06675	7.57325e-06	9.65939e-06	9.54061e-06	2.17028e-05	1.13924e-05	1.43386e-05		0.533628	0.315009
K05543	5.67994e-06	3.75643e-06	5.61212e-06	1.19365e-05	7.05245e-06	7.16929e-06		0.531298	0.318937
K20305	5.67994e-06	3.75643e-06	3.92849e-06	8.6811e-06	6.50996e-06	6.6572e-06		0.531277	0.0466781
K19246	0	1.07327e-06	1.68364e-06	3.25541e-06	2.16999e-06	2.04837e-06		0.531106	0.356932
K09978	9.15101e-05	4.93702e-05	4.32133e-05	9.27793e-05	8.67994e-05	0.000121366		0.528406	0.332069
K12503	2.3982e-05	1.66356e-05	2.18873e-05	3.09264e-05	2.98373e-05	4.25036e-05		0.527987	0.0698948
K20308	1.07288e-05	1.23426e-05	9.54061e-06	2.17028e-05	1.89874e-05	1.38265e-05		0.524363	0.108602
K14315	5.67994e-06	5.36633e-06	6.17333e-06	9.22367e-06	7.59495e-06	1.17781e-05		0.524185	0.0495242
K13103	6.31104e-06	9.12276e-06	6.17333e-06	1.62771e-05	9.22244e-06	1.1266e-05		0.514975	0.336815
K03337	5.74305e-05	3.6491e-05	3.53564e-05	5.37143e-05	8.0832e-05	7.68138e-05		0.51427	0.201821
K11438	1.00977e-05	6.43959e-06	5.61212e-06	8.6811e-06	1.57324e-05	1.28023e-05		0.51151	0.358276
K16878	2.83997e-05	3.54178e-05	3.81624e-05	4.99163e-05	6.02171e-05	5.37697e-05		0.511256	0.05914
K00288	7.57325e-06	6.43959e-06	6.73455e-06	1.13939e-05	1.03074e-05	1.07539e-05		0.510025	9.64091e-06
K12234	3.0293e-05	3.97108e-05	4.65806e-05	5.96826e-05	5.91321e-05	6.91324e-05		0.509315	0.159279
K12881	3.78662e-06	3.2198e-06	6.17333e-06	6.51083e-06	7.05245e-06	7.68138e-06		0.507422	0.356932
K13337	5.67994e-06	9.65939e-06	1.01018e-05	1.51919e-05	1.13924e-05	1.53628e-05		0.506863	0.411114
K14470	1.1991e-05	9.65939e-06	1.12242e-05	1.35642e-05	1.95299e-05	2.04837e-05		0.506586	0.0758505
K18803	6.31104e-06	3.75643e-06	5.05091e-06	8.6811e-06	7.05245e-06	8.19347e-06		0.505805	0.0915096
K07014	4.41773e-06	4.82969e-06	2.80606e-06	5.96826e-06	5.96746e-06	7.16929e-06		0.505379	0.141861
K14264	1.00977e-05	1.07327e-05	8.41818e-06	1.41068e-05	1.79024e-05	1.43386e-05		0.5045	0.0100425
K12282	1.95642e-05	1.07327e-05	1.34691e-05	2.27879e-05	2.60398e-05	2.04837e-05		0.504015	0.177612
K07165	0.000304823	0.000555951	0.000503969	0.000652168	0.000846294	0.000720001		0.500358	0.400865
K17787	3.78662e-06	3.75643e-06	3.92849e-06	7.0534e-06	5.42496e-06	5.63301e-06		0.497791	0.00647077
K18798	5.04883e-06	5.90296e-06	4.4897e-06	8.6811e-06	7.59495e-06	7.68138e-06		0.492481	0.00590934
K02947	5.67994e-06	3.75643e-06	3.92849e-06	5.96826e-06	6.50996e-06	8.70556e-06		0.492157	0.120924
K00180	5.17505e-05	6.65425e-05	5.72437e-05	8.51833e-05	9.54794e-05	9.21766e-05		0.489976	0.0156135
K15419	9.46656e-06	1.50257e-05	1.0663e-05	2.33305e-05	1.73599e-05	1.58749e-05		0.486876	0.318351
K18203	4.41773e-06	4.82969e-06	3.36727e-06	7.0534e-06	4.88247e-06	8.70556e-06		0.485664	0.280521
K01281	2.77686e-05	2.52217e-05	2.46933e-05	4.23204e-05	3.20073e-05	4.81367e-05		0.482938	0.0362321
K00179	9.21412e-05	7.13721e-05	8.13758e-05	0.000102003	0.000145389	0.000135704		0.479342	0.057044
K11238	1.1991e-05	1.39525e-05	8.9794e-06	2.06176e-05	1.46474e-05	1.94595e-05		0.479126	0.170086
K11322	5.04883e-06	4.82969e-06	4.4897e-06	9.76624e-06	5.42496e-06	8.19347e-06		0.476734	0.241567
K19783	1.57776e-05	1.18059e-05	1.29079e-05	1.73622e-05	2.00724e-05	2.56046e-05		0.474252	0.0677569
K18914	7.57325e-06	9.12276e-06	5.61212e-06	1.08514e-05	9.76494e-06	1.43386e-05		0.473657	0.240651
K09051	8.20435e-06	7.51286e-06	1.01018e-05	1.30217e-05	1.51899e-05	1.17781e-05		0.472942	0.101689
K06193	4.67017e-05	4.99068e-05	5.83661e-05	8.40982e-05	7.8662e-05	7.42533e-05		0.47204	0.0267282
K03890	3.53418e-05	3.81009e-05	3.59176e-05	6.13103e-05	4.28572e-05	6.96445e-05		0.471472	0.151509
K00840	8.20435e-06	9.12276e-06	1.45915e-05	1.57345e-05	1.68174e-05	1.6899e-05		0.471336	0.363094
K17329	1.70398e-05	1.34158e-05	1.34691e-05	2.3873e-05	1.84449e-05	2.50925e-05		0.47112	0.0227973
K10426	6.31104e-06	4.29306e-06	5.05091e-06	7.0534e-06	9.22244e-06	7.68138e-06		0.470077	0.0636934
K01732	7.57325e-06	5.90296e-06	4.4897e-06	1.24791e-05	8.13745e-06	7.68138e-06		0.460361	0.356932
K02450	8.58301e-05	5.31266e-05	4.93867e-05	9.22367e-05	8.67994e-05	0.000102418		0.459737	0.165333
K02604	4.41773e-06	5.90296e-06	3.36727e-06	7.59596e-06	7.05245e-06	6.1451e-06		0.459614	0.25963
K03824	2.20886e-05	3.43445e-05	3.81624e-05	5.04589e-05	5.20797e-05	4.35278e-05		0.458987	0.404715
K16925	6.31104e-06	5.36633e-06	3.92849e-06	7.0534e-06	8.67994e-06	7.68138e-06		0.458015	0.0899161
K02214	6.31104e-06	4.82969e-06	3.92849e-06	9.76624e-06	5.96746e-06	7.68138e-06		0.456764	0.27891
K15526	2.65064e-05	2.79049e-05	2.9183e-05	4.66609e-05	3.09223e-05	5.63301e-05		0.455847	0.318937
K20299	5.04883e-06	5.36633e-06	5.05091e-06	9.22367e-06	7.59495e-06	6.6572e-06		0.452438	0.0447083
K00223	4.41773e-06	2.68316e-06	3.92849e-06	6.51083e-06	4.33997e-06	6.1451e-06		0.451355	0.347152
K14534	1.45154e-05	1.28792e-05	1.90812e-05	2.44156e-05	2.22424e-05	2.30441e-05		0.450511	0.151223
K12863	3.15552e-06	5.36633e-06	5.05091e-06	6.51083e-06	6.50996e-06	7.68138e-06		0.449507	0.405088
K11374	8.83546e-06	6.97623e-06	6.17333e-06	1.13939e-05	9.76494e-06	1.1266e-05		0.448388	0.0123622
K20290	1.07288e-05	1.12693e-05	8.41818e-06	1.68196e-05	1.35624e-05	1.48507e-05		0.448345	0.0256589
K12345	8.83546e-06	6.97623e-06	6.17333e-06	1.24791e-05	1.35624e-05	8.19347e-06		0.447666	0.312742
K12667	8.83546e-06	5.90296e-06	8.41818e-06	1.03088e-05	1.19349e-05	1.22902e-05		0.447432	0.124559
K11084	1.07288e-05	1.18059e-05	1.01018e-05	1.95325e-05	1.46474e-05	1.48507e-05		0.44371	0.0546295
K05955	8.83546e-06	6.43959e-06	6.17333e-06	1.24791e-05	9.22244e-06	1.02418e-05		0.443442	0.0875621
K11667	4.41773e-06	3.2198e-06	3.92849e-06	5.96826e-06	5.96746e-06	5.12092e-06		0.4417	0.0309913
K20463	5.04883e-06	4.82969e-06	2.80606e-06	5.96826e-06	5.42496e-06	7.68138e-06		0.441237	0.358172
K03249	5.04883e-06	5.90296e-06	4.4897e-06	7.0534e-06	8.67994e-06	7.16929e-06		0.440335	0.053057
K20361	6.94214e-06	6.97623e-06	6.17333e-06	9.76624e-06	7.59495e-06	1.43386e-05		0.438424	0.355931
K20757	2.96619e-05	1.71722e-05	1.79588e-05	2.71284e-05	3.58048e-05	3.27739e-05		0.437381	0.282521
K01164	8.20435e-06	8.58612e-06	1.12242e-05	1.73622e-05	1.19349e-05	1.33144e-05		0.437235	0.295816
K13573	3.28174e-05	3.70277e-05	3.59176e-05	6.02251e-05	4.33997e-05	5.47938e-05		0.437173	0.0858702
K20289	3.78662e-06	5.36633e-06	3.92849e-06	7.59596e-06	4.88247e-06	7.68138e-06		0.435175	0.37657
K08851	5.04883e-06	3.75643e-06	2.80606e-06	4.34055e-06	6.50996e-06	6.6572e-06		0.431205	0.398449
K03889	3.6604e-05	3.54178e-05	3.42339e-05	4.72035e-05	4.61122e-05	6.50357e-05		0.431178	0.063483
K03845	8.83546e-06	9.12276e-06	8.41818e-06	1.13939e-05	1.24774e-05	1.48507e-05		0.430899	0.0141559
K19787	3.15552e-06	4.29306e-06	3.92849e-06	5.96826e-06	4.33997e-06	7.16929e-06		0.430374	0.361608
K16164	1.89331e-06	2.68316e-06	1.68364e-06	2.71284e-06	2.71248e-06	4.09674e-06		0.430053	0.403753
K09021	3.15552e-05	4.34672e-05	3.59176e-05	5.914e-05	5.15372e-05	5.22334e-05		0.429142	0.128834
K09017	5.11194e-05	4.13207e-05	5.2754e-05	6.56508e-05	8.24595e-05	6.55478e-05		0.427992	0.0921376
K10742	1.13599e-05	1.18059e-05	7.85697e-06	1.73622e-05	1.41049e-05	1.38265e-05		0.424435	0.17249
K00618	4.41773e-06	4.29306e-06	4.4897e-06	8.6811e-06	4.88247e-06	6.6572e-06		0.4209	0.336815
K13693	1.57776e-05	1.23426e-05	1.0663e-05	1.89899e-05	1.51899e-05	2.30441e-05		0.420629	0.212529
K11675	1.1991e-05	8.58612e-06	7.85697e-06	1.57345e-05	1.46474e-05	1.1266e-05		0.420386	0.226477
K15540	4.41773e-06	5.36633e-06	5.61212e-06	1.03088e-05	6.50996e-06	6.6572e-06		0.418703	0.388671
K14793	6.31104e-06	4.29306e-06	3.92849e-06	6.51083e-06	7.05245e-06	7.16929e-06		0.418087	0.111255
K11566	1.1991e-05	1.0196e-05	7.85697e-06	1.73622e-05	1.35624e-05	1.28023e-05		0.41675	0.187442
K11552	5.67994e-06	4.29306e-06	3.92849e-06	8.13853e-06	5.96746e-06	6.1451e-06		0.41675	0.157813
K17893	4.10218e-05	2.41485e-05	2.86218e-05	3.85224e-05	5.53346e-05	4.30157e-05		0.412416	0.356932
K05364	3.15552e-05	3.32712e-05	3.25503e-05	4.72035e-05	4.23147e-05	4.96729e-05		0.41225	0.00691975
K17850	5.67994e-05	6.2786e-05	5.16315e-05	7.70448e-05	8.02895e-05	8.60315e-05		0.41057	0.00767636
K00769	0.000114861	6.54692e-05	6.3417e-05	0.000128589	0.000104702	0.000113172		0.408516	0.356932
K18816	4.60706e-05	3.00514e-05	2.30097e-05	5.31717e-05	4.12297e-05	4.71125e-05		0.408479	0.403753
K09694	4.03907e-05	4.61504e-05	4.88255e-05	7.21617e-05	4.99097e-05	7.98864e-05		0.407528	0.352233
K20003	4.41773e-06	2.68316e-06	2.80606e-06	5.96826e-06	4.33997e-06	4.09674e-06		0.406381	0.37123
K15512	5.4906e-05	3.27346e-05	4.71418e-05	5.96826e-05	6.83546e-05	6.40115e-05		0.406292	0.25963
K11089	4.2284e-05	5.41999e-05	5.44376e-05	7.75873e-05	7.5407e-05	6.45236e-05		0.405212	0.209
K00587	5.04883e-06	5.90296e-06	4.4897e-06	9.76624e-06	5.96746e-06	7.16929e-06		0.404096	0.354676
K19585	2.01953e-05	1.66356e-05	1.79588e-05	2.92987e-05	2.44123e-05	2.40683e-05		0.403479	0.0215916
K03409	0.000140736	7.8885e-05	9.26e-05	0.00015843	0.000149187	0.000134168		0.403351	0.308876
K02140	6.94214e-06	6.43959e-06	3.92849e-06	8.6811e-06	8.13745e-06	7.68138e-06		0.402927	0.324477
K14950	1.57776e-05	1.82455e-05	1.62752e-05	2.0075e-05	2.44123e-05	2.81651e-05		0.402307	0.13829
K13283	2.96619e-05	2.95148e-05	2.46933e-05	4.01501e-05	3.90597e-05	3.78948e-05		0.397266	0.0033867
K00262	8.01502e-05	5.8493e-05	6.11721e-05	8.73536e-05	0.000111212	8.50073e-05		0.395366	0.14319
K07020	9.34034e-05	7.78117e-05	8.30594e-05	0.000108514	0.000123147	0.000123414		0.393933	0.00655712
K14405	3.78662e-06	4.82969e-06	3.36727e-06	6.51083e-06	4.33997e-06	6.6572e-06		0.393769	0.390969
K19135	0	3.2198e-06	2.80606e-06	3.79798e-06	5.42496e-06	0		0.392294	0.307128
K03727	4.35462e-05	4.88336e-05	3.98461e-05	6.99914e-05	4.88247e-05	7.2205e-05		0.391831	0.256955
K14294	5.04883e-06	4.82969e-06	3.92849e-06	6.51083e-06	5.42496e-06	7.68138e-06		0.391777	0.12567
K02331	9.46656e-06	1.0196e-05	1.0663e-05	1.79048e-05	1.35624e-05	1.22902e-05		0.390795	0.254621
K08955	1.51465e-05	1.28792e-05	1.17855e-05	2.11602e-05	1.62749e-05	1.84353e-05		0.390389	0.0489137
K02472	7.13147e-05	7.99583e-05	7.68861e-05	0.000103631	0.000109042	0.000105491		0.389637	0.0179703
K16856	2.3982e-05	2.57584e-05	2.6377e-05	3.1469e-05	3.58048e-05	3.99432e-05		0.388799	0.0680424
K05499	6.81592e-05	6.49326e-05	7.91309e-05	9.11516e-05	0.000110127	9.72975e-05		0.388634	0.108377
K00045	6.43726e-05	6.81524e-05	8.08146e-05	9.87475e-05	0.000106872	9.37128e-05		0.386595	0.14004
K02320	1.45154e-05	1.23426e-05	1.17855e-05	2.22453e-05	1.79024e-05	1.48507e-05		0.38298	0.221751
K18336	6.94214e-06	7.51286e-06	9.54061e-06	9.76624e-06	1.35624e-05	1.07539e-05		0.377239	0.38172
K10947	0.000100977	0.000110546	0.000123467	0.000153547	0.000154069	0.000154652		0.375489	0.0912375
K15242	0	3.2198e-06	2.24485e-06	3.79798e-06	3.79748e-06	4.09674e-06		0.374105	0.183606
K16874	9.0879e-05	9.23008e-05	9.48449e-05	0.000130217	0.000163291	0.000103955		0.373894	0.332069
K02438	8.14124e-05	0.000106253	9.65285e-05	0.00014161	0.000109042	0.000149531		0.373294	0.318396
K16148	1.76709e-05	1.39525e-05	1.73976e-05	2.3873e-05	1.73599e-05	2.91892e-05		0.371892	0.405242
K19357	2.20886e-05	2.79049e-05	1.73976e-05	3.30967e-05	3.30923e-05	2.71409e-05		0.371499	0.356932
K19951	8.83546e-06	8.04949e-06	8.41818e-06	9.22367e-06	1.13924e-05	1.58749e-05		0.370847	0.366702
K03136	5.04883e-06	5.90296e-06	3.36727e-06	7.0534e-06	5.96746e-06	6.6572e-06		0.370233	0.389157
K17782	1.13599e-05	1.0196e-05	6.73455e-06	1.35642e-05	1.41049e-05	1.1266e-05		0.369512	0.356932
K00511	1.45154e-05	1.18059e-05	8.9794e-06	1.62771e-05	1.57324e-05	1.58749e-05		0.369182	0.17249
K02835	0.00052571	0.000574734	0.000526417	0.000807885	0.00078879	0.000648821		0.368959	0.0970925
K14266	0.000602073	0.000684743	0.000729576	0.000950038	0.000841412	0.000984241		0.368294	0.137607
K06160	5.36438e-05	3.97108e-05	4.54582e-05	6.40231e-05	7.59495e-05	5.32576e-05		0.367049	0.25963
K06140	0.000112968	9.28375e-05	0.000103263	0.000128046	0.000167089	0.000131608		0.36659	0.136849
K10268	6.31104e-06	8.58612e-06	7.29576e-06	9.76624e-06	8.67994e-06	1.28023e-05		0.365382	0.394898
K11212	3.15552e-05	3.6491e-05	3.31115e-05	3.85224e-05	4.39422e-05	6.0939e-05		0.364217	0.356932
K09578	5.04883e-06	3.75643e-06	3.36727e-06	4.34055e-06	6.50996e-06	6.1451e-06		0.363813	0.376594
K15296	7.57325e-06	8.04949e-06	6.73455e-06	8.6811e-06	9.22244e-06	1.38265e-05		0.362842	0.356932
K13338	8.83546e-06	1.23426e-05	1.23467e-05	1.41068e-05	1.57324e-05	1.63869e-05		0.362752	0.362783
K12864	6.94214e-06	5.36633e-06	5.05091e-06	9.22367e-06	6.50996e-06	8.19347e-06		0.362635	0.240301
K16880	4.16529e-05	3.91742e-05	3.76012e-05	5.47995e-05	6.67271e-05	4.40399e-05		0.361444	0.264894
K11155	1.57776e-05	1.18059e-05	1.29079e-05	1.95325e-05	1.89874e-05	1.63869e-05		0.360983	0.0940822
K13049	4.2284e-05	4.6687e-05	4.65806e-05	5.47995e-05	6.50996e-05	6.50357e-05		0.36013	0.0987849
K11130	5.67994e-06	4.29306e-06	3.92849e-06	5.42569e-06	5.96746e-06	7.68138e-06		0.358186	0.271191
K02482	8.70923e-05	6.22494e-05	7.01515e-05	0.000100375	0.000101447	9.32007e-05		0.357837	0.0839374
K03891	5.61683e-05	4.88336e-05	4.88255e-05	6.78211e-05	5.91321e-05	8.44952e-05		0.357566	0.157813
K17402	1.07288e-05	9.12276e-06	6.73455e-06	1.19365e-05	1.41049e-05	1.02418e-05		0.354483	0.357454
K07344	0.000192487	0.000223239	0.000227291	0.000282136	0.000294033	0.000290356		0.352461	0.116169
K00972	7.38392e-05	4.45405e-05	5.556e-05	8.57259e-05	7.1067e-05	7.68138e-05		0.350842	0.350884
K16784	2.33508e-05	3.00514e-05	2.74994e-05	3.5267e-05	3.63473e-05	3.73827e-05		0.350235	0.195431
K13076	1.45154e-05	1.39525e-05	8.9794e-06	1.73622e-05	1.57324e-05	1.6899e-05		0.348928	0.337293
K08323	9.97144e-05	9.65939e-05	0.000102141	0.000136185	0.000144847	0.000120342		0.348793	0.0704772
K02350	8.20435e-06	1.12693e-05	1.0663e-05	1.24791e-05	1.51899e-05	1.33144e-05		0.348182	0.365126
K03861	3.78662e-06	3.75643e-06	3.36727e-06	4.88312e-06	5.96746e-06	4.09674e-06		0.34754	0.25963
K02148	1.13599e-05	1.07327e-05	1.12242e-05	1.35642e-05	1.46474e-05	1.63869e-05		0.347053	0.0374976
K04098	7.44703e-05	6.60058e-05	6.67843e-05	8.95239e-05	8.24595e-05	0.000106515		0.346843	0.0677035
K03335	9.52967e-05	7.72751e-05	9.93346e-05	0.000103631	0.000147017	0.000120854		0.346011	0.352316
K12820	6.31104e-06	4.82969e-06	5.61212e-06	7.0534e-06	6.50996e-06	9.21766e-06		0.34524	0.260292
K20530	0.000246131	0.000295685	0.000313718	0.000368404	0.000400362	0.000377412		0.342339	0.25474
K20527	0.000139474	0.000185675	0.000180149	0.000217028	0.000231103	0.000228393		0.340578	0.320176
K00450	0.00012559	0.000140061	0.000163874	0.00020075	0.000213744	0.00016643		0.339683	0.358172
K05528	1.70398e-05	1.50257e-05	1.17855e-05	2.33305e-05	2.00724e-05	1.58749e-05		0.336752	0.389157
K05818	5.99549e-05	7.2982e-05	7.07127e-05	8.6811e-05	9.27669e-05	9.06403e-05		0.335932	0.187579
K19191	3.59729e-05	3.81009e-05	4.26521e-05	5.20866e-05	4.88247e-05	5.37697e-05		0.335619	0.141861
K15755	6.94214e-06	5.90296e-06	6.73455e-06	8.6811e-06	7.59495e-06	9.72975e-06		0.334534	0.126652
K16575	9.46656e-06	1.07327e-05	7.85697e-06	1.13939e-05	1.19349e-05	1.38265e-05		0.334475	0.209407
K03815	1.32532e-05	1.0196e-05	1.23467e-05	1.41068e-05	1.62749e-05	1.6899e-05		0.333263	0.156301
K20404	1.51465e-05	1.87821e-05	1.90812e-05	2.3873e-05	2.33273e-05	2.30441e-05		0.332907	0.25963
K00232	5.61683e-05	6.01029e-05	4.4897e-05	7.54171e-05	5.75046e-05	8.39831e-05		0.331844	0.356932
K12471	1.70398e-05	1.66356e-05	1.29079e-05	2.44156e-05	1.73599e-05	2.04837e-05		0.331738	0.305109
K00370	9.15101e-05	8.15682e-05	6.45394e-05	9.4407e-05	0.000114467	0.000103443		0.331023	0.190442
K07484	0.000316183	0.000391742	0.000361982	0.000539313	0.000499097	0.00039892		0.330206	0.362936
K11741	0.000152096	0.000196408	0.000181833	0.000226251	0.000240868	0.000231466		0.327416	0.260292
K14333	4.03907e-05	5.20534e-05	5.05091e-05	6.13103e-05	6.45571e-05	6.24752e-05		0.326683	0.298571
K05889	0.000104763	0.000117523	0.000116171	0.000134557	0.000174684	0.000140825		0.325916	0.274258
K12608	5.04883e-06	4.29306e-06	4.4897e-06	5.42569e-06	5.96746e-06	6.6572e-06		0.323059	0.0754604
K16228	0	2.14653e-06	1.68364e-06	2.71284e-06	0	2.56046e-06		0.322444	0.254621
K17624	0	2.14653e-06	1.68364e-06	2.71284e-06	2.16999e-06	3.07255e-06		0.32164	0.38172
K01593	3.21863e-05	2.95148e-05	3.03055e-05	4.12352e-05	4.88247e-05	3.27739e-05		0.318884	0.356932
K02210	6.31104e-06	8.58612e-06	7.85697e-06	9.22367e-06	9.76494e-06	1.07539e-05		0.315215	0.387706
K14863	4.41773e-06	3.2198e-06	3.92849e-06	4.88312e-06	4.88247e-06	5.12092e-06		0.3148	0.163837
K09461	0.000148941	0.000136305	0.000140303	0.000183388	0.000169801	0.000194595		0.313374	0.0368865
K15218	1.13599e-05	1.23426e-05	1.01018e-05	1.46494e-05	1.57324e-05	1.33144e-05		0.312472	0.159496
K14166	9.0879e-05	0.000103033	8.81103e-05	0.00012045	0.000107414	0.000138777		0.310834	0.230963
K01721	5.17505e-05	5.04435e-05	5.78049e-05	6.51083e-05	7.92045e-05	6.40115e-05		0.31016	0.269429
K03827	7.95191e-05	6.49326e-05	7.29576e-05	9.16941e-05	9.11394e-05	9.52491e-05		0.309972	0.0578898
K18926	2.46131e-05	2.41485e-05	2.69382e-05	3.20116e-05	3.14648e-05	3.37981e-05		0.309305	0.107547
K17938	5.93238e-05	4.56138e-05	4.4897e-05	6.61934e-05	6.34721e-05	6.1451e-05		0.308979	0.110857
K01283	0.000104763	8.31781e-05	8.58655e-05	0.000132387	9.43944e-05	0.00013212		0.308572	0.356932
K07046	0.000144523	0.000129865	0.000144232	0.000172537	0.000220796	0.0001567		0.308558	0.356932
K02225	5.74305e-05	7.72751e-05	7.408e-05	8.95239e-05	9.22244e-05	8.80798e-05		0.306812	0.403753
K01802	0.000341427	0.000332176	0.000296881	0.000408012	0.000409585	0.000417355		0.30625	0.0252138
K12795	1.00977e-05	1.0196e-05	8.41818e-06	1.19365e-05	1.35624e-05	1.1266e-05		0.303285	0.176113
K17803	4.41773e-06	5.36633e-06	5.05091e-06	6.51083e-06	7.05245e-06	5.63301e-06		0.302631	0.356932
K12847	5.04883e-06	5.90296e-06	5.61212e-06	6.51083e-06	7.59495e-06	7.16929e-06		0.302548	0.252851
K18334	8.77235e-05	9.17642e-05	9.20388e-05	0.000134557	9.76494e-05	0.000120854		0.302545	0.322004
K02182	9.78211e-05	9.9277e-05	8.58655e-05	0.00011828	0.000125317	0.000114709		0.298237	0.0760079
K11427	9.46656e-06	8.58612e-06	7.85697e-06	1.03088e-05	1.03074e-05	1.22902e-05		0.297506	0.111214
K08295	9.15101e-05	8.69345e-05	9.65285e-05	0.000114482	0.000118807	0.000115221		0.297309	0.101689
K17222	0.000110443	9.01543e-05	7.68861e-05	0.00011611	0.000132912	0.000104467		0.296828	0.344368
K16210	3.34485e-05	2.79049e-05	3.08667e-05	3.41818e-05	4.71972e-05	3.73827e-05		0.294001	0.356932
K18989	0.00010855	8.96177e-05	9.03552e-05	0.000136727	0.000105787	0.000124438		0.293526	0.225044
K07714	5.99549e-05	5.31266e-05	6.28558e-05	8.73536e-05	7.05245e-05	6.75961e-05		0.293191	0.349241
K17637	1.51465e-05	1.12693e-05	1.34691e-05	1.79048e-05	1.79024e-05	1.48507e-05		0.292644	0.325122
K00114	0.000303561	0.000297295	0.00027331	0.000349957	0.000442677	0.000328251		0.291475	0.324152
K00040	0.00013127	0.000121816	0.000129079	0.000151377	0.000156239	0.000174111		0.290699	0.0980633
K02011	0.000333854	0.000375643	0.000367594	0.000455215	0.000430742	0.000474197		0.290203	0.193945
K09992	0.000267588	0.000229679	0.000273872	0.000341276	0.000306511	0.000323642		0.289905	0.180684
K16876	4.92261e-05	6.33227e-05	5.556e-05	6.51083e-05	7.92045e-05	6.96445e-05		0.288949	0.405508
K00108	0.000129376	0.000111083	0.000132446	0.000142696	0.000166004	0.000161821		0.288477	0.229459
K07442	3.0293e-05	3.38079e-05	2.80606e-05	3.85224e-05	3.52623e-05	4.25036e-05		0.288211	0.221489
K08884	9.78211e-05	6.92256e-05	8.53043e-05	0.000118823	9.92769e-05	0.00010037		0.28814	0.356932
K14763	5.04883e-06	4.82969e-06	4.4897e-06	6.51083e-06	5.42496e-06	6.1451e-06		0.288069	0.116169
K13574	4.41773e-05	4.56138e-05	4.65806e-05	4.77461e-05	6.50996e-05	6.19631e-05		0.287507	0.364654
K03892	0.000270744	0.000189968	0.000186322	0.000269657	0.000267451	0.000268848		0.287434	0.283303
K00661	0.000133794	0.000133622	0.000149844	0.000164941	0.000194756	0.000168478		0.287349	0.27373
K09915	5.99549e-05	7.40553e-05	6.90291e-05	7.97576e-05	9.33094e-05	8.39831e-05		0.286456	0.356932
K09537	5.04883e-06	4.82969e-06	6.17333e-06	7.0534e-06	6.50996e-06	6.6572e-06		0.285417	0.356932
K20997	2.58753e-05	2.79049e-05	2.80606e-05	3.36393e-05	2.98373e-05	4.09674e-05		0.28471	0.358172
K09697	8.26746e-05	7.99583e-05	8.1937e-05	0.000107429	8.89694e-05	0.000112148		0.283765	0.221751
K02064	5.86927e-05	5.58098e-05	4.15297e-05	6.78211e-05	6.07596e-05	6.55478e-05		0.281682	0.295816
K11779	8.14124e-05	8.04949e-05	7.23964e-05	9.60347e-05	8.3002e-05	0.000119317		0.281455	0.356932
K05772	7.44703e-05	6.81524e-05	6.95903e-05	8.35556e-05	9.54794e-05	8.55194e-05		0.28013	0.120268
K06953	0.00018302	0.000179772	0.000164435	0.000215942	0.000208861	0.000229417		0.279234	0.0690138
K14297	1.95642e-05	2.14653e-05	2.02036e-05	2.82136e-05	2.22424e-05	2.66288e-05		0.279212	0.300141
K01473	0.000441773	0.000459358	0.00047198	0.000590315	0.000535987	0.000585833		0.278924	0.170086
K03455	0.000593238	0.000612835	0.000598252	0.000727585	0.000766547	0.000743558		0.276536	0.111887
K14447	0.000102239	0.000100887	9.93346e-05	0.000129674	0.000122062	0.000122902		0.276379	0.0839374
K07315	0.000330067	0.00025651	0.000293514	0.000359723	0.00037595	0.000352319		0.275403	0.191384
K12661	5.86927e-05	4.56138e-05	5.2754e-05	5.85974e-05	6.23871e-05	7.52775e-05		0.274714	0.349241
K06221	9.46656e-05	9.98137e-05	9.82121e-05	0.000121535	0.000112297	0.000129559		0.273842	0.183606
K00838	1.1991e-05	1.18059e-05	9.54061e-06	1.57345e-05	1.35624e-05	1.22902e-05		0.273572	0.354676
K00329	0.000245499	0.000243631	0.000258719	0.000319573	0.000298916	0.000306231		0.272427	0.155669
K00356	0.000245499	0.000243631	0.000258719	0.000319573	0.000298916	0.000306231		0.272427	0.155669
K00283	0.000256228	0.000188895	0.000207649	0.000261518	0.000252261	0.000289844		0.270599	0.25963
K07064	7.13147e-05	7.78117e-05	8.02534e-05	8.73536e-05	0.000104702	9.32007e-05		0.269496	0.354358
K02477	0.000425364	0.000299441	0.000368155	0.000451417	0.000469259	0.0004235		0.268442	0.356932
K16877	0.000101608	9.82038e-05	9.76509e-05	0.00011828	0.000129114	0.000118293		0.267677	0.12402
K13668	9.40345e-05	7.94216e-05	7.52024e-05	0.000104716	0.000103617	9.57612e-05		0.265986	0.155669
K15836	5.04883e-06	4.82969e-06	5.61212e-06	5.96826e-06	7.05245e-06	6.1451e-06		0.26564	0.356932
K01993	0.000297881	0.000295685	0.000239638	0.000346159	0.000323328	0.000348735		0.264817	0.188441
K00244	7.38392e-05	6.22494e-05	6.45394e-05	7.32468e-05	8.89694e-05	8.44952e-05		0.264285	0.243108
K05342	6.94214e-05	7.2982e-05	7.57637e-05	8.57259e-05	8.95119e-05	9.26887e-05		0.264187	0.228594
K19265	0.000251179	0.000173869	0.000168364	0.000243071	0.000226221	0.000253486		0.264089	0.403753
K00366	0.000207633	0.00015938	0.000161068	0.000237645	0.000190959	0.0002202		0.264076	0.336179
K07100	0.000116754	0.000107863	0.000104947	0.000135642	0.000120434	0.000148507		0.262314	0.198735
K06013	0.000159038	0.000140061	0.000123467	0.000193697	0.000145389	0.000183329		0.262239	0.374217
K00982	0.000526341	0.000514631	0.00048601	0.000639689	0.000550091	0.000683643		0.259823	0.239049
K18234	1.32532e-05	1.44891e-05	1.34691e-05	1.68196e-05	1.84449e-05	1.53628e-05		0.259489	0.322004
K07793	0.000143892	0.000174406	0.000164435	0.000200208	0.000205606	0.000186401		0.259116	0.389157
K06148	0.000131901	0.000127182	0.000110559	0.000156802	0.000137252	0.000156188		0.258881	0.187442
K00151	7.00525e-05	7.40553e-05	6.84679e-05	8.89813e-05	8.89694e-05	8.14226e-05		0.258806	0.204242
K10238	2.08264e-05	2.09287e-05	1.90812e-05	2.27879e-05	2.76673e-05	2.40683e-05		0.258459	0.25963
K15546	6.31104e-05	5.09801e-05	5.38764e-05	6.18529e-05	7.37795e-05	6.91324e-05		0.257686	0.25963
K09857	7.57325e-05	7.67385e-05	7.23964e-05	9.33218e-05	7.92045e-05	0.000103955		0.256466	0.337293
K16047	0.000131901	0.00011162	0.000104385	0.000136727	0.000155154	0.000131096		0.255704	0.264894
K13485	8.01502e-05	8.58612e-05	6.6223e-05	9.11516e-05	9.54794e-05	9.4737e-05		0.255406	0.274258
K09984	0.000128745	8.96177e-05	8.9794e-05	0.000123163	0.000116637	0.00013212		0.254381	0.405242
K00064	0.000196273	0.000217336	0.000213822	0.000226251	0.000283726	0.000259631		0.253745	0.403753
K18442	1.1991e-05	1.07327e-05	8.9794e-06	1.30217e-05	1.19349e-05	1.33144e-05		0.253224	0.25963
K03791	5.17505e-05	5.15167e-05	5.556e-05	6.40231e-05	5.75046e-05	7.27171e-05		0.252393	0.356932
K01488	0.000175447	0.00020875	0.000192496	0.000227879	0.000219169	0.000256046		0.252377	0.379678
K03411	0.00026885	0.000242558	0.000248056	0.000309264	0.000293491	0.000312888		0.251396	0.120215
K09991	0.000164087	0.000167429	0.000156578	0.000188271	0.000197469	0.000203301		0.250496	0.157541
K13588	0.000176709	0.000201774	0.000173976	0.000226251	0.000216999	0.000223784		0.249413	0.264894
K17662	0.000184282	0.000172796	0.000163313	0.000203463	0.000201266	0.000220712		0.247921	0.132553
K03919	7.69947e-05	7.56652e-05	7.1274e-05	8.03002e-05	9.43944e-05	9.62733e-05		0.247425	0.25963
K01195	0.000164087	0.000130402	0.000143109	0.00017525	0.000198554	0.0001567		0.246441	0.403753
K03321	0.000425995	0.000372423	0.000365349	0.000482886	0.000426945	0.000489048		0.246423	0.194918
K14708	3.6604e-05	4.18574e-05	3.98461e-05	5.10015e-05	4.55697e-05	4.60883e-05		0.243497	0.35715
K11713	1.00977e-05	1.07327e-05	8.9794e-06	1.08514e-05	1.13924e-05	1.38265e-05		0.242882	0.391051
K11075	0.000160932	0.000143818	0.000118977	0.000175792	0.000166546	0.000162845		0.241783	0.307128
K19707	7.2577e-05	6.76157e-05	7.85697e-05	8.35556e-05	8.73419e-05	9.11524e-05		0.240077	0.336179
K07110	0.000150834	0.000171186	0.000160507	0.00017525	0.000205064	0.000200228		0.239641	0.389554
K06918	0.000123696	0.000122352	0.000102141	0.000123163	0.000145932	0.000148507		0.239482	0.356932
K09778	0.000235402	0.000185675	0.00018969	0.000233847	0.000254431	0.000237099		0.237361	0.277009
K11205	2.52442e-06	2.68316e-06	2.80606e-06	3.25541e-06	3.25498e-06	3.07255e-06		0.237344	0.356932
K03534	0.000202584	0.00020392	0.000214383	0.000226251	0.000270706	0.000247853		0.236863	0.356932
K07722	0.000137581	0.000117523	0.000102702	0.000150834	0.000138337	0.000135192		0.235659	0.331877
K14980	0.000292832	0.000272073	0.000271627	0.000378713	0.00031085	0.000311352		0.23383	0.356932
K13589	0.000198167	0.000164746	0.000147038	0.000220283	0.000183364	0.000201764		0.233622	0.372822
K00549	0.000990833	0.000920862	0.000987172	0.00121535	0.00110886	0.00111995		0.233469	0.25963
K08316	0.000260015	0.000225922	0.000227291	0.000269657	0.000280471	0.000293429		0.23288	0.190442
K03324	0.000186807	0.000179235	0.000154333	0.000204006	0.000211031	0.000198692		0.230192	0.255014
K08691	8.5199e-05	8.42513e-05	8.47431e-05	9.27793e-05	0.000111212	9.83217e-05		0.229319	0.356932
K11213	9.46656e-06	7.51286e-06	7.85697e-06	1.03088e-05	9.76494e-06	9.21766e-06		0.229103	0.325252
K13582	0.000247393	0.000229679	0.000214944	0.000251209	0.000256058	0.000316473		0.228476	0.365126
K01782	0.000390022	0.00032359	0.000318207	0.000385766	0.00041284	0.000412746		0.226611	0.25963
K09798	0.000170398	0.000143281	0.000148721	0.00017525	0.000173056	0.000196131		0.226391	0.264894
K11076	0.000145154	0.000138451	0.000136375	0.000166026	0.000167631	0.000159773		0.225011	0.218967
K09705	0.000256859	0.000223776	0.000214383	0.00027888	0.000245751	0.000293941		0.224711	0.318185
K07320	0.00016598	0.00016099	0.000145354	0.000175792	0.000186619	0.000192035		0.224495	0.235891
K03601	0.000442404	0.000469017	0.00047198	0.000557218	0.000502894	0.000572007		0.223344	0.35982
K12972	0.00010287	0.000107327	0.000109436	0.000122621	0.000118264	0.000135704		0.221945	0.358712
K00848	0.000137581	0.000113229	0.000120099	0.000138898	0.000138337	0.000157212		0.220822	0.327264
K05337	9.719e-05	9.28375e-05	8.9794e-05	0.000109056	0.000110669	0.000107027		0.219627	0.22249
K03426	0.000251179	0.000264023	0.000248056	0.000284849	0.000289151	0.000321082		0.219361	0.336815
K13772	3.0293e-05	3.43445e-05	2.86218e-05	3.68947e-05	3.68898e-05	3.53344e-05		0.218964	0.381833
K00010	8.26746e-05	8.69345e-05	7.408e-05	8.84387e-05	9.43944e-05	0.000101394		0.215118	0.356932
K05939	0.000345845	0.000311784	0.000278361	0.000365691	0.000370525	0.000349247		0.214338	0.298571
K07120	0.000142629	0.000137378	0.000145915	0.000174707	0.000164376	0.000157724		0.214329	0.356932
K13587	0.000442404	0.000363837	0.000349635	0.000445449	0.000406872	0.000493145		0.213669	0.403753
K13583	0.000213313	0.000210897	0.000207649	0.000231134	0.000253346	0.000249389		0.211552	0.312742
K03520	0.00122939	0.00106736	0.00112355	0.00140797	0.00131501	0.00124797		0.211549	0.353652
K01414	0.000119279	0.000107863	0.000102141	0.00012045	0.000124232	0.000136729		0.210598	0.298571
K13482	0.000242975	0.000253291	0.000232342	0.000286476	0.000265281	0.000290868		0.207537	0.351654
K09806	0.000225935	0.000202311	0.000227852	0.000251209	0.000247378	0.000258606		0.206355	0.356932
K01286	0.000374876	0.0003091	0.00031484	0.000351042	0.000409042	0.000393287		0.206236	0.401833
K01474	0.000463861	0.000438429	0.000432695	0.00053443	0.000489332	0.000515677		0.206048	0.287947
K15975	0.000224042	0.000208213	0.000203159	0.000246869	0.000237613	0.00024478		0.203113	0.25963
K09456	0.000254335	0.000207677	0.000221118	0.000259348	0.000246293	0.00027909		0.202725	0.369287
K03652	0.000249286	0.000238265	0.000249178	0.000284849	0.000296746	0.0002668		0.201927	0.385829
K00480	0.000472697	0.000498532	0.000456827	0.000547995	0.000556059	0.000535648		0.201179	0.356932
K07068	0.000180496	0.000163673	0.000163313	0.000188814	0.000181194	0.00021303		0.199837	0.360145
K16871	5.55371e-05	5.68831e-05	5.61212e-05	6.45657e-05	6.29296e-05	6.55478e-05		0.198436	0.356932
K01581	0.000323756	0.000334859	0.000309228	0.000368404	0.000374865	0.000362049		0.196313	0.356932
K00620	0.000485319	0.000432526	0.000436623	0.000528462	0.000483907	0.000531039		0.194768	0.356932
K07735	0.000345845	0.000335395	0.000333921	0.000370032	0.000387342	0.000397383		0.19224	0.356932
K07160	0.000179234	0.00015616	0.000153772	0.000185559	0.000181736	0.000186914		0.191608	0.336815
K18138	0.00084063	0.000856466	0.000838451	0.000958177	0.000934179	0.000985777		0.189706	0.38172
K03684	0.000607122	0.000574197	0.000584783	0.000662477	0.000662931	0.000673401		0.188203	0.356932
K03750	0.00066897	0.000610688	0.000615089	0.000698829	0.000674323	0.000765578		0.184012	0.403753
K03980	0.000614064	0.000589759	0.000584783	0.000663019	0.000642316	0.000712832		0.18371	0.391315
K13896	0.000210789	0.000189968	0.000193618	0.000222453	0.000223509	0.000222248		0.18263	0.356932
K09160	0.00017166	0.000158307	0.000159384	0.000176877	0.000189874	0.000183841		0.182194	0.382495
K02017	0.000345214	0.000330566	0.000304177	0.00035484	0.00035425	0.000393799		0.181917	0.406931
K00765	0.000414004	0.000384766	0.000379379	0.00045413	0.000425317	0.000445008		0.181865	0.360145
K03559	0.000949811	0.000809242	0.000778401	0.00092725	0.000941774	0.000969902		0.179756	0.405242
K02047	0.000435462	0.000404621	0.000405195	0.000473663	0.000452442	0.000468564		0.178239	0.378175
K00161	0.00060018	0.000548975	0.000569069	0.000633178	0.000629838	0.000661623		0.178085	0.399878
K09948	0.000170398	0.000156697	0.000145354	0.000177963	0.000176311	0.000172063		0.174441	0.409804
K11532	0.000219624	0.000206604	0.000205965	0.000232219	0.000233273	0.000238635		0.172808	0.405088
K13380	1.1991e-05	0	0	4.88312e-06	1.08499e-05	3.58464e-06		9.94105e-06	0.391385
K19293	1.38843e-05	0	0	1.62771e-06	4.33997e-06	3.07255e-06		7.78467e-06	0.138859
K13350	6.31104e-06	0	0	8.13853e-06	1.62749e-06	5.63301e-06		7.74295e-06	0.229859
K16300	3.15552e-06	0	0	4.88312e-06	3.79748e-06	8.19347e-06		7.35327e-06	0.00735832
K04480	2.52442e-06	0	0	8.13853e-06	3.25498e-06	5.12092e-06		6.58301e-06	0.141861
K11179	1.45154e-05	0	0	0	0	3.07255e-06		6.45754e-06	0.0952746
K09483	0	0	1.12242e-06	7.0534e-06	3.79748e-06	8.70556e-06		6.1862e-06	0.208763
K07589	3.15552e-06	0	0	5.42569e-06	2.16999e-06	5.63301e-06		5.93573e-06	0.0242877
K03473	1.38843e-05	0	0	0	0	2.04837e-06		5.76031e-06	0.120268
K12942	1.45154e-05	0	0	2.17028e-06	0	0		5.69713e-06	0.38172
K12534	4.41773e-06	0	0	2.71284e-06	2.71248e-06	5.63301e-06		5.65657e-06	0.00302237
K07740	1.26221e-05	0	0	0	0	2.56046e-06		5.5632e-06	0.0966678
K02804	4.41773e-06	0	0	2.17028e-06	5.96746e-06	4.09674e-06		5.54763e-06	0.17555
K10906	6.94214e-06	0	0	2.71284e-06	1.62749e-06	3.58464e-06		5.31233e-06	8.88585e-05
K13776	1.38843e-05	0	0	0	5.42496e-07	0		4.93219e-06	0.38172
K07937	0	0	2.80606e-06	6.51083e-06	1.03074e-05	6.1451e-06		4.88968e-06	0.361608
K11086	5.67994e-06	0	0	0	3.25498e-06	4.09674e-06		4.65899e-06	0.332695
K20977	8.83546e-06	0	0	1.62771e-06	0	2.04837e-06		4.52129e-06	0.04556
K08485	9.46656e-06	0	0	0	0	2.56046e-06		4.47174e-06	0.101689
K07321	3.78662e-06	0	0	3.25541e-06	3.25498e-06	2.56046e-06		4.30032e-06	0.000171077
K18642	1.89331e-06	0	0	4.88312e-06	3.79748e-06	2.56046e-06		4.28251e-06	0.0350483
K18473	1.00977e-05	0	0	1.62771e-06	0	0		3.99999e-06	0.390295
K06159	1.89331e-06	0	0	3.25541e-06	1.62749e-06	3.58464e-06		3.73509e-06	0.00253733
K20972	8.20435e-06	0	0	0	1.08499e-06	1.02418e-06		3.57627e-06	0.229459
K02917	0	0	0	3.79798e-06	2.16999e-06	3.58464e-06		3.37908e-06	0.00359874
K06205	0	0	0	2.71284e-06	5.42496e-06	2.56046e-06		3.34051e-06	0.356932
K03812	9.46656e-06	0	0	0	0	0		3.27439e-06	0.356932
K21008	1.00977e-05	5.36633e-07	0	0	0	0		3.23591e-06	0.307128
K03604	5.67994e-06	0	0	0	1.08499e-06	2.04837e-06		3.18205e-06	0.121941
K19176	8.20435e-06	1.07327e-06	0	0	0	1.53628e-06		3.04268e-06	0.00116351
K16249	3.15552e-06	0	0	1.62771e-06	0	3.07255e-06		3.0356e-06	0.25963
K08319	0	0	0	3.79798e-06	2.71248e-06	2.56046e-06		3.0299e-06	0.000461206
K19062	0	0	0	2.71284e-06	3.79748e-06	2.56046e-06		2.95122e-06	0.00101507
K20333	0	0	0	1.08514e-06	3.79748e-06	3.58464e-06		2.92285e-06	0.398449
K14750	0	0	0	1.08514e-06	2.71248e-06	4.09674e-06		2.9028e-06	0.38172
K08653	4.41773e-06	0	0	0	1.62749e-06	2.04837e-06		2.87523e-06	0.225217
K09828	4.41773e-06	0	0	0	1.62749e-06	2.04837e-06		2.87523e-06	0.225217
K12832	0	0	0	3.25541e-06	2.71248e-06	2.56046e-06		2.8608e-06	1.85694e-12
K01045	0	1.6099e-06	0	2.71284e-06	3.25498e-06	4.09674e-06		2.76956e-06	0.183127
K02680	4.41773e-06	0	0	0	0	2.56046e-06		2.72541e-06	0.328656
K15016	3.15552e-06	0	0	1.08514e-06	2.16999e-06	1.53628e-06		2.66714e-06	0.0460181
K07944	0	0	0	1.62771e-06	3.79748e-06	2.56046e-06		2.61301e-06	0.242437
K15719	1.89331e-06	0	0	2.17028e-06	0	2.56046e-06		2.52865e-06	0.361215
K14251	1.89331e-06	0	0	1.62771e-06	1.62749e-06	2.04837e-06		2.50937e-06	0
K10011	2.52442e-06	0	0	0	1.62749e-06	2.56046e-06		2.45982e-06	0.370617
K19672	0	0	0	1.62771e-06	3.79748e-06	2.04837e-06		2.37354e-06	0.356932
K01253	0	1.6099e-06	0	3.25541e-06	3.79748e-06	2.56046e-06		2.35002e-06	0.275264
K19751	0	0	0	2.17028e-06	1.62749e-06	2.56046e-06		2.26306e-06	1.68432e-05
K08864	0	0	0	3.25541e-06	2.16999e-06	1.53628e-06		2.25209e-06	0.171314
K18913	2.52442e-06	0	0	0	1.62749e-06	2.04837e-06		2.22035e-06	0.356932
K08796	2.52442e-06	0	0	1.08514e-06	0	2.04837e-06		2.16926e-06	0.204612
K16416	2.52442e-06	0	0	1.08514e-06	0	2.04837e-06		2.16926e-06	0.204612
K11958	0	1.07327e-06	0	2.17028e-06	3.25498e-06	2.56046e-06		2.13882e-06	0.132283
K01312	1.89331e-06	0	0	1.62771e-06	0	2.04837e-06		2.12008e-06	0.307128
K20165	0	0	0	1.62771e-06	3.25498e-06	1.53628e-06		2.00431e-06	0.356932
K01387	2.52442e-06	0	0	0	5.42496e-07	2.04837e-06		1.96082e-06	0.356932
K13177	1.89331e-06	0	0	1.62771e-06	5.42496e-07	1.02418e-06		1.7709e-06	0.0775038
K03715	0	0	0	1.62771e-06	2.16999e-06	1.53628e-06		1.74478e-06	5.08301e-05
K14566	0	0	0	2.17028e-06	2.16999e-06	1.02418e-06		1.67441e-06	0.189361
K20423	0	1.07327e-06	0	2.17028e-06	2.16999e-06	2.04837e-06		1.63982e-06	0.0917898
K12304	0	5.36633e-07	0	1.62771e-06	1.08499e-06	1.53628e-06		1.22848e-06	0.0621925
K20196	5.67994e-06	1.6099e-06	0	0	0	0		1.19433e-06	0.14004
K04710	0	0	0	1.62771e-06	5.42496e-07	1.02418e-06		1.11602e-06	0.356932
K10872	0	0	0	1.08514e-06	1.08499e-06	1.02418e-06		1.07668e-06	0
K19673	0	0	0	1.08514e-06	1.08499e-06	1.02418e-06		1.07668e-06	0
K03358	5.04883e-06	1.6099e-06	0	0	0	0		9.76037e-07	0.226704
K14627	2.52442e-06	1.6099e-06	1.12242e-06	0	0	0		-8.88621e-07	1.02949e-13
K15279	0	1.07327e-06	5.61212e-07	0	0	0		-1.00928e-06	0.107547
K02634	3.78662e-06	2.14653e-06	1.68364e-06	0	0	0		-1.20455e-06	6.01805e-11
K07773	1.26221e-06	1.07327e-06	1.68364e-06	0	0	0		-1.56418e-06	2.20202e-07
K13919	2.52442e-06	2.14653e-06	1.68364e-06	0	0	0		-1.64113e-06	0
K15642	0	1.6099e-06	1.12242e-06	0	0	0		-1.76179e-06	0.00253733
K17207	0	1.6099e-06	1.12242e-06	0	0	0		-1.76179e-06	0.00253733
K19684	0	1.6099e-06	1.12242e-06	0	0	0		-1.76179e-06	0.00253733
K18591	1.89331e-06	2.68316e-06	1.68364e-06	0	1.08499e-06	0		-1.85667e-06	0.247742
K19311	6.94214e-06	3.75643e-06	2.80606e-06	0	0	0		-1.87488e-06	5.02932e-07
K19752	0	5.36633e-07	2.24485e-06	1.08514e-06	0	0		-1.90153e-06	0.264894
K02249	0	1.07327e-06	1.68364e-06	0	0	0		-2.00077e-06	0
K15651	0	1.07327e-06	1.68364e-06	0	0	0		-2.00077e-06	0
K16482	0	1.07327e-06	1.68364e-06	0	0	0		-2.00077e-06	0
K18897	0	1.07327e-06	1.68364e-06	0	0	0		-2.00077e-06	0
K11078	0	2.14653e-06	1.68364e-06	0	0	1.02418e-06		-2.03536e-06	0.25963
K16173	2.52442e-06	1.07327e-06	2.80606e-06	0	0	0		-2.11908e-06	0.22249
K20262	0	2.14653e-06	1.68364e-06	0	1.62749e-06	0		-2.12501e-06	0.292408
K10678	4.41773e-06	1.6099e-06	3.36727e-06	0	0	0		-2.21671e-06	0.356932
K02295	0	1.6099e-06	1.68364e-06	0	0	0		-2.25754e-06	0
K13347	0	1.6099e-06	1.68364e-06	0	0	0		-2.25754e-06	0
K16395	0	1.6099e-06	1.68364e-06	0	0	0		-2.25754e-06	0
K19594	0	1.6099e-06	1.68364e-06	0	0	0		-2.25754e-06	0
K05573	1.89331e-06	2.14653e-06	2.80606e-06	1.62771e-06	0	0		-2.3436e-06	0.207594
K18815	1.89331e-06	3.2198e-06	1.68364e-06	0	0	0		-2.37296e-06	0.0600612
K05519	5.04883e-06	3.2198e-06	3.36727e-06	0	1.62749e-06	0		-2.37943e-06	0.29477
K19073	0	2.68316e-06	1.68364e-06	0	1.62749e-06	0		-2.38178e-06	0.342969
K14598	0	1.6099e-06	2.24485e-06	1.08514e-06	0	0		-2.41507e-06	0.00371349
K01244	0	2.14653e-06	2.24485e-06	1.62771e-06	0	0		-2.50274e-06	0.161743
K00553	0	2.14653e-06	1.68364e-06	0	0	0		-2.5143e-06	7.29012e-05
K06900	0	2.14653e-06	1.68364e-06	0	0	0		-2.5143e-06	7.29012e-05
K13925	0	2.14653e-06	1.68364e-06	0	0	0		-2.5143e-06	7.29012e-05
K14451	0	2.14653e-06	1.68364e-06	0	0	0		-2.5143e-06	7.29012e-05
K18321	0	2.14653e-06	2.24485e-06	0	0	1.02418e-06		-2.5311e-06	0.0575877
K02690	5.67994e-06	2.14653e-06	3.92849e-06	0	0	0		-2.53264e-06	0.355931
K14648	6.31104e-06	4.82969e-06	2.80606e-06	0	0	0		-2.6067e-06	0.000484612
K06184	1.89331e-06	1.6099e-06	3.36727e-06	0	1.62749e-06	0		-2.70059e-06	0.221751
K16959	1.89331e-06	2.68316e-06	2.80606e-06	0	1.62749e-06	0		-2.71839e-06	0.0489105
K18609	0	1.6099e-06	2.24485e-06	0	0	0		-2.75328e-06	0
K20170	0	1.6099e-06	2.24485e-06	0	0	0		-2.75328e-06	0
K11210	6.31104e-07	0	3.36727e-06	0	0	0		-2.75617e-06	0.370617
K07145	0	2.68316e-06	1.68364e-06	0	0	0		-2.77107e-06	0.0170238
K12069	0	2.68316e-06	1.68364e-06	0	0	0		-2.77107e-06	0.0170238
K13002	0	2.68316e-06	1.68364e-06	0	0	0		-2.77107e-06	0.0170238
K17468	3.15552e-06	2.68316e-06	3.36727e-06	0	1.62749e-06	0		-2.77754e-06	0.0952746
K02205	0	0	3.36727e-06	0	0	0		-2.97446e-06	0.25963
K07674	0	1.07327e-06	2.80606e-06	0	0	0		-2.99225e-06	3.10621e-06
K18673	0	3.2198e-06	1.68364e-06	0	0	0		-3.02784e-06	0.105798
K07307	1.26221e-06	3.2198e-06	2.80606e-06	0	2.16999e-06	0		-3.06368e-06	0.190442
K02829	6.31104e-06	4.82969e-06	3.92849e-06	0	2.16999e-06	0		-3.07913e-06	0.274258
K06419	1.89331e-06	1.6099e-06	3.36727e-06	0	0	0		-3.08988e-06	0.000843873
K20011	4.41773e-06	3.75643e-06	3.36727e-06	0	5.42496e-07	0		-3.11402e-06	0
K03653	0	2.68316e-06	2.80606e-06	1.62771e-06	0	0		-3.25525e-06	0.0292019
K16215	0	2.68316e-06	2.24485e-06	0	0	0		-3.26682e-06	4.04793e-06
K07719	0	3.75643e-06	1.68364e-06	0	0	0		-3.28461e-06	0.223313
K19278	0	3.2198e-06	2.80606e-06	0	0	1.53628e-06		-3.30091e-06	0.17555
K05600	0	3.2198e-06	2.80606e-06	2.17028e-06	0	0		-3.34291e-06	0.223296
K18553	2.52442e-06	1.6099e-06	3.92849e-06	0	0	0		-3.36733e-06	0.0296938
K00686	5.04883e-06	4.29306e-06	3.92849e-06	0	1.62749e-06	0		-3.38871e-06	0.0173795
K13412	0	3.75643e-06	2.24485e-06	0	1.62749e-06	0		-3.39106e-06	0.204612
K06389	2.52442e-06	3.75643e-06	3.36727e-06	1.62771e-06	0	0		-3.39135e-06	0.0179703
K09470	0	1.6099e-06	3.36727e-06	0	1.08499e-06	0		-3.48524e-06	2.11877e-06
K03339	5.04883e-06	2.68316e-06	4.4897e-06	0	0	0		-3.50344e-06	0.0239872
K13531	0	3.2198e-06	2.24485e-06	0	0	0		-3.52358e-06	0.00253733
K06608	4.41773e-06	1.6099e-06	5.05091e-06	0	5.42496e-07	0		-3.57418e-06	0.356932
K18968	5.67994e-06	4.82969e-06	4.4897e-06	0	0	1.53628e-06		-3.59381e-06	0.000505905
K19595	1.26221e-06	3.2198e-06	3.36727e-06	0	0	1.02418e-06		-3.59954e-06	0.000432078
K02254	3.78662e-06	3.2198e-06	4.4897e-06	0	2.16999e-06	0		-3.67774e-06	0.114259
K12622	0	5.36633e-07	3.92849e-06	0	0	0		-3.72697e-06	0.0685294
K07803	0	1.6099e-06	3.36727e-06	0	0	0		-3.74476e-06	1.55932e-11
K20859	0	2.68316e-06	2.80606e-06	0	0	0		-3.76256e-06	0
K16958	1.26221e-06	3.75643e-06	2.80606e-06	0	0	0		-3.83951e-06	1.75308e-05
K05518	2.52442e-06	2.68316e-06	3.92849e-06	0	0	0		-3.88087e-06	0
K09968	2.52442e-06	2.68316e-06	3.92849e-06	0	0	0		-3.88087e-06	0
K02080	0	0	4.4897e-06	0	0	0		-3.96594e-06	0.25963
K19603	0	1.07327e-06	3.92849e-06	0	0	0		-3.98374e-06	0.00194612
K16424	0	2.68316e-06	3.36727e-06	0	1.08499e-06	0		-3.99877e-06	0
K02770	0	2.14653e-06	3.36727e-06	0	0	0		-4.00153e-06	0
K20386	0	2.14653e-06	3.36727e-06	0	0	0		-4.00153e-06	0
K15059	0	4.29306e-06	2.24485e-06	0	0	0		-4.03712e-06	0.105798
K14188	2.52442e-06	3.75643e-06	4.4897e-06	0	2.71248e-06	0		-4.24133e-06	0.0747966
K02705	1.07288e-05	4.29306e-06	6.73455e-06	0	0	0		-4.29208e-06	0.278745
K06371	1.89331e-06	5.36633e-06	2.80606e-06	0	0	0		-4.39152e-06	0.0778211
K07069	2.52442e-06	4.82969e-06	3.92849e-06	1.62771e-06	0	0		-4.40063e-06	0.00490409
K16200	4.41773e-06	2.14653e-06	6.17333e-06	0	2.16999e-06	0		-4.43313e-06	0.358172
K15051	0	4.29306e-06	2.80606e-06	0	0	0		-4.53286e-06	0.00897344
K18121	6.31104e-06	5.36633e-06	5.61212e-06	0	3.25498e-06	0		-4.5636e-06	0.229459
K02538	0	2.14653e-06	4.4897e-06	0	1.62749e-06	0		-4.60372e-06	2.59035e-05
K08164	1.26221e-06	6.43959e-06	2.24485e-06	0	0	0		-4.6276e-06	0.389157
K18425	0	1.6099e-06	4.4897e-06	0	0	0		-4.73625e-06	1.89885e-05
K21028	0	3.2198e-06	5.05091e-06	0	4.33997e-06	0		-4.96418e-06	0.27891
K06418	0	4.29306e-06	4.4897e-06	0	3.79748e-06	0		-5.11174e-06	0.171039
K13533	6.94214e-06	4.82969e-06	6.73455e-06	0	2.71248e-06	0		-5.20978e-06	0.112942
K02565	0	4.29306e-06	4.4897e-06	0	2.71248e-06	0		-5.37127e-06	0.00537603
K21288	0	2.68316e-06	5.05091e-06	1.08514e-06	0	0		-5.40732e-06	1.02935e-08
K03488	0	3.2198e-06	4.4897e-06	0	0	0		-5.50655e-06	0
K15418	6.31104e-07	5.90296e-06	3.36727e-06	0	0	0		-5.58061e-06	0.0447614
K06595	3.15552e-06	1.6099e-06	6.73455e-06	0	0	0		-5.62775e-06	0.17249
K08080	0	5.36633e-06	3.92849e-06	0	1.62749e-06	0		-5.64859e-06	0.00703716
K10810	7.57325e-06	7.51286e-06	6.17333e-06	0	2.16999e-06	0		-5.90935e-06	0.000734644
K03887	1.00977e-05	8.58612e-06	7.29576e-06	0	4.33997e-06	0		-6.02214e-06	0.25963
K11827	1.89331e-06	1.6099e-06	7.85697e-06	2.71284e-06	0	0		-6.2103e-06	0.314456
K03794	2.52442e-06	5.90296e-06	5.05091e-06	5.42569e-07	0	0		-6.24386e-06	2.78781e-10
K20480	5.04883e-06	6.43959e-06	6.73455e-06	0	4.33997e-06	0		-6.24567e-06	0.149062
K02976	5.67994e-06	5.36633e-06	6.73455e-06	0	1.08499e-06	0		-6.29243e-06	5.42569e-14
K06423	1.13599e-05	8.58612e-06	8.41818e-06	0	5.42496e-06	0		-6.31751e-06	0.403753
K05352	5.04883e-06	4.29306e-06	7.85697e-06	0	3.79748e-06	0		-6.33984e-06	0.183127
K02637	5.04883e-06	1.6099e-06	8.41818e-06	0	0	0		-6.46009e-06	0.356932
K16960	1.89331e-06	4.29306e-06	6.17333e-06	0	1.62749e-06	0		-6.46314e-06	0
K05575	0	1.6099e-06	7.29576e-06	0	0	1.53628e-06		-6.49654e-06	0.125162
K05759	5.67994e-06	2.14653e-06	8.41818e-06	0	0	0		-6.49857e-06	0.283303
K10397	0	1.6099e-06	7.85697e-06	0	4.33997e-06	0		-6.67258e-06	0.283888
K06300	4.41773e-06	8.04949e-06	5.61212e-06	0	1.62749e-06	0		-6.8916e-06	0.00153308
K06332	8.83546e-06	6.97623e-06	8.41818e-06	0	2.71248e-06	0		-7.0692e-06	0.00253733
K16957	3.15552e-06	3.75643e-06	7.29576e-06	0	0	0		-7.15056e-06	2.62493e-06
K05673	0	3.2198e-06	6.73455e-06	1.08514e-06	0	0		-7.15131e-06	2.08256e-08
K06315	1.89331e-06	5.36633e-06	7.29576e-06	0	4.88247e-06	0		-7.18957e-06	0.0897755
K04766	5.67994e-06	5.36633e-06	8.9794e-06	0	5.42496e-06	0		-7.23728e-06	0.286955
K02704	5.04883e-06	4.29306e-06	7.85697e-06	0	0	0		-7.24819e-06	5.82397e-05
K09549	0	8.04949e-06	5.61212e-06	4.34055e-06	0	0		-7.45611e-06	0.25963
K13523	0	4.29306e-06	6.73455e-06	1.62771e-06	0	0		-7.49574e-06	3.20745e-11
K18939	0	4.29306e-06	6.17333e-06	0	0	0		-7.50731e-06	0
K02846	1.13599e-05	9.65939e-06	8.9794e-06	0	4.33997e-06	0		-7.58631e-06	0.0780544
K06422	1.89331e-06	1.07327e-06	9.54061e-06	0	2.71248e-06	0		-7.63745e-06	0.323124
K08152	1.00977e-05	1.28792e-05	6.73455e-06	0	3.25498e-06	0		-7.84006e-06	0.259526
K16698	5.04883e-06	7.51286e-06	8.41818e-06	0	5.96746e-06	0		-7.85713e-06	0.209407
K06302	8.20435e-06	6.97623e-06	9.54061e-06	0	4.33997e-06	0		-7.88968e-06	0.0744072
K06303	6.31104e-06	9.12276e-06	7.85697e-06	0	4.33997e-06	0		-8.0844e-06	0.0359386
K06334	6.94214e-06	7.51286e-06	1.01018e-05	0	7.59495e-06	0		-8.30019e-06	0.391385
K06434	1.07288e-05	9.12276e-06	9.54061e-06	0	3.25498e-06	0		-8.3031e-06	0.00083143
K06431	6.31104e-06	7.51286e-06	8.41818e-06	0	2.16999e-06	0		-8.32889e-06	2.25232e-12
K02635	5.04883e-06	1.6099e-06	1.0663e-05	0	0	0		-8.44305e-06	0.336179
K16331	1.07288e-05	9.65939e-06	1.01018e-05	0	5.42496e-06	0		-8.53656e-06	0.12402
K17217	6.94214e-06	9.12276e-06	8.9794e-06	0	5.42496e-06	0		-8.59806e-06	0.0871321
K02689	6.94214e-06	3.2198e-06	1.12242e-05	0	1.62749e-06	0		-8.66492e-06	0.246502
K01851	1.26221e-06	6.97623e-06	7.29576e-06	2.17028e-06	0	0		-8.66963e-06	1.73249e-07
K05581	0	1.6099e-06	8.9794e-06	0	0	0		-8.70217e-06	0.0302973
K06609	1.89331e-06	8.58612e-06	6.17333e-06	5.42569e-07	0	0		-8.73747e-06	0.00045626
K19428	2.52442e-06	5.36633e-06	9.54061e-06	0	5.42496e-06	0		-8.82448e-06	0.0708612
K02246	1.00977e-05	7.51286e-06	1.0663e-05	0	2.71248e-06	0		-8.87234e-06	0.00214714
K16706	1.89331e-06	5.36633e-06	8.9794e-06	0	3.79748e-06	0		-8.93632e-06	0.00034693
K05580	3.15552e-06	1.6099e-06	1.0663e-05	0	0	0		-9.09793e-06	0.210441
K11615	1.89331e-06	5.90296e-06	7.85697e-06	0	0	0		-9.10996e-06	0
K06967	1.00977e-05	1.0196e-05	1.0663e-05	0	6.50996e-06	0		-9.24783e-06	0.185583
K07650	8.83546e-06	1.18059e-05	8.41818e-06	0	3.25498e-06	0		-9.25033e-06	0.00735832
K11184	1.1991e-05	6.97623e-06	1.23467e-05	0	3.25498e-06	0		-9.31815e-06	0.111887
K05578	0	2.14653e-06	9.54061e-06	0	0	0		-9.45468e-06	0.00999584
K07271	2.52442e-06	4.82969e-06	9.54061e-06	0	1.62749e-06	0		-9.47606e-06	1.50137e-07
K02245	6.31104e-06	4.29306e-06	1.17855e-05	0	3.25498e-06	0		-9.5032e-06	0.134855
K16705	3.78662e-06	1.12693e-05	7.29576e-06	0	3.79748e-06	0		-9.61866e-06	0.0698948
K11614	3.78662e-06	6.97623e-06	8.9794e-06	1.08514e-06	0	0		-9.62188e-06	0
K05823	1.38843e-05	1.0196e-05	1.23467e-05	0	5.42496e-06	0		-9.68482e-06	0.108377
K09777	1.45154e-05	1.34158e-05	1.17855e-05	0	8.13745e-06	0		-9.86257e-06	0.356932
K02236	1.45154e-05	1.0196e-05	1.29079e-05	0	4.33997e-06	0		-1.02218e-05	0.0254251
K15524	3.78662e-06	1.07327e-05	8.41818e-06	0	4.33997e-06	0		-1.02236e-05	0.0130245
K13998	2.52442e-06	9.12276e-06	8.41818e-06	1.62771e-06	0	0		-1.04207e-05	4.01536e-09
K06347	1.07288e-05	1.50257e-05	9.54061e-06	0	5.96746e-06	0		-1.04787e-05	0.222356
K03713	1.32532e-05	1.0196e-05	1.34691e-05	0	7.05245e-06	0		-1.05053e-05	0.226477
K08713	8.20435e-06	9.65939e-06	1.12242e-05	0	3.79748e-06	0		-1.07905e-05	4.04793e-06
K01305	1.07288e-05	1.34158e-05	1.12242e-05	0	7.05245e-06	0		-1.09361e-05	0.14319
K06299	1.64087e-05	9.12276e-06	1.51527e-05	0	3.79748e-06	0		-1.11661e-05	0.120268
K06426	6.31104e-06	9.65939e-06	1.0663e-05	0	2.71248e-06	0		-1.12092e-05	0
K06338	8.20435e-06	6.97623e-06	1.34691e-05	0	4.33997e-06	0		-1.13598e-05	0.0294949
K06349	7.57325e-06	1.44891e-05	1.01018e-05	0	7.05245e-06	0		-1.15496e-05	0.197535
K18704	9.46656e-06	1.12693e-05	1.29079e-05	0	7.05245e-06	0		-1.18328e-05	0.0521308
K06325	5.67994e-06	8.58612e-06	1.29079e-05	0	5.96746e-06	0		-1.21183e-05	0.00698966
K00841	6.31104e-06	1.23426e-05	1.23467e-05	0	1.03074e-05	0		-1.21635e-05	0.307128
K02239	9.46656e-06	1.0196e-05	1.40303e-05	0	6.50996e-06	0		-1.24405e-05	0.024351
K06439	9.46656e-06	1.07327e-05	1.23467e-05	0	1.08499e-06	0		-1.25077e-05	0
K13300	8.20435e-06	1.39525e-05	1.17855e-05	0	5.96746e-06	0		-1.28213e-05	0.0104666
K06285	1.89331e-06	7.51286e-06	1.17855e-05	0	2.16999e-06	0		-1.28314e-05	0
K21285	2.52442e-06	9.65939e-06	1.12242e-05	0	3.25498e-06	0		-1.28849e-05	0
K07770	3.15552e-06	1.39525e-05	1.01018e-05	0	5.96746e-06	0		-1.30804e-05	0.053057
K03816	1.1991e-05	1.66356e-05	1.40303e-05	0	4.88247e-06	0		-1.50379e-05	4.72394e-05
K07775	1.70398e-05	1.34158e-05	1.852e-05	0	6.50996e-06	0		-1.53275e-05	0.0162621
K19449	1.13599e-05	1.39525e-05	1.73976e-05	0	1.08499e-05	0		-1.55193e-05	0.154109
K05572	0	1.6099e-06	1.73976e-05	0	0	5.12092e-07		-1.58988e-05	0.141861
K06284	1.07288e-05	8.04949e-06	2.02036e-05	0	7.05245e-06	0		-1.63002e-05	0.146807
K07570	6.31104e-06	8.04949e-06	1.852e-05	0	5.42496e-06	0		-1.67304e-05	0.00711831
K19242	1.32532e-05	1.82455e-05	1.90812e-05	0	9.76494e-06	0		-1.86653e-05	0.0115006
K02755	1.13599e-05	2.0392e-05	2.30097e-05	0	3.79748e-06	0		-2.52448e-05	0
K02756	1.13599e-05	2.0392e-05	2.30097e-05	0	3.79748e-06	0		-2.52448e-05	0
K18115	1.32532e-05	2.41485e-05	3.42339e-05	0	8.13745e-06	0		-3.52637e-05	0
K07180	0.000248655	0.00021358	0.000231219	0.000180675	0.000160036	0.000165406		-0.216148	0.344789
K15083	1.38843e-05	1.34158e-05	1.0663e-05	9.22367e-06	8.67994e-06	9.21766e-06		-0.229946	0.347129
K11768	1.45154e-05	1.39525e-05	1.0663e-05	9.76624e-06	8.67994e-06	9.21766e-06		-0.235495	0.39862
K09767	0.0001603	0.000177089	0.000157139	0.000112312	0.000115009	0.000125975		-0.236147	0.308173
K15356	1.45154e-05	1.23426e-05	1.12242e-05	8.6811e-06	9.22244e-06	8.70556e-06		-0.254666	0.192087
K20815	1.1991e-05	1.12693e-05	8.9794e-06	8.13853e-06	7.05245e-06	7.16929e-06		-0.25694	0.325044
K00801	6.6897e-05	5.09801e-05	4.88255e-05	4.23204e-05	3.74323e-05	3.48223e-05		-0.26204	0.356932
K14797	1.70398e-05	1.34158e-05	1.57139e-05	9.22367e-06	1.08499e-05	1.17781e-05		-0.264725	0.356932
K01480	0.000229722	0.00021841	0.00020821	0.000155175	0.000157324	0.000143898		-0.266307	0.111214
K06027	1.1991e-05	1.07327e-05	1.23467e-05	9.22367e-06	7.59495e-06	7.16929e-06		-0.275773	0.356932
K19155	5.36438e-05	4.45405e-05	5.38764e-05	3.41818e-05	3.90597e-05	3.02134e-05		-0.276788	0.376594
K08596	1.26221e-05	1.34158e-05	1.45915e-05	8.6811e-06	9.76494e-06	9.21766e-06		-0.278331	0.280688
K04038	3.59729e-05	2.57584e-05	2.46933e-05	1.79048e-05	1.84449e-05	2.15079e-05		-0.280513	0.356932
K17758	0.000204478	0.000190505	0.000190251	0.000128589	0.000148644	0.000122902		-0.281429	0.183163
K14859	1.32532e-05	1.44891e-05	1.23467e-05	9.22367e-06	1.03074e-05	7.68138e-06		-0.281917	0.366702
K10941	3.21863e-05	3.75643e-05	3.64788e-05	2.3873e-05	2.60398e-05	2.15079e-05		-0.288208	0.351654
K00234	1.8302e-05	1.93188e-05	1.51527e-05	1.19365e-05	1.30199e-05	1.02418e-05		-0.295318	0.307128
K12818	4.2284e-05	2.84415e-05	3.92849e-05	2.49582e-05	2.38698e-05	2.30441e-05		-0.297683	0.380608
K06049	1.95642e-05	1.6099e-05	1.62752e-05	9.76624e-06	1.41049e-05	1.07539e-05		-0.298914	0.388703
K17759	0.000213944	0.000193724	0.00019923	0.000128589	0.000151357	0.000126999		-0.300225	0.132283
K05998	7.32081e-05	8.96177e-05	9.20388e-05	6.02251e-05	5.20797e-05	5.53059e-05		-0.302086	0.356932
K19597	3.15552e-06	2.68316e-06	2.24485e-06	1.62771e-06	1.62749e-06	2.04837e-06		-0.308389	0.25963
K03964	1.51465e-05	1.23426e-05	1.23467e-05	1.08514e-05	7.59495e-06	7.68138e-06		-0.314026	0.368646
K07285	7.44703e-05	7.99583e-05	9.70897e-05	5.914e-05	4.61122e-05	5.63301e-05		-0.321805	0.389817
K03002	1.38843e-05	1.50257e-05	1.40303e-05	1.03088e-05	1.03074e-05	7.16929e-06		-0.327342	0.391315
K03807	3.09241e-05	2.95148e-05	2.80606e-05	1.89899e-05	1.79024e-05	2.09958e-05		-0.327669	0.0267282
K13125	1.45154e-05	1.0196e-05	1.29079e-05	7.0534e-06	9.22244e-06	7.68138e-06		-0.329658	0.344647
K03233	3.28174e-05	3.6491e-05	3.47952e-05	2.22453e-05	2.54973e-05	1.94595e-05		-0.331023	0.243108
K14811	1.64087e-05	1.34158e-05	1.45915e-05	7.59596e-06	1.03074e-05	1.07539e-05		-0.331131	0.29263
K20832	2.90308e-05	1.93188e-05	2.46933e-05	1.62771e-05	1.41049e-05	1.58749e-05		-0.33123	0.26317
K18197	3.84973e-05	2.68316e-05	2.52546e-05	1.73622e-05	2.06149e-05	1.89474e-05		-0.33489	0.25963
K08870	1.1991e-05	1.07327e-05	1.40303e-05	7.59596e-06	7.59495e-06	8.19347e-06		-0.336197	0.204242
K08093	3.21863e-05	2.41485e-05	2.58158e-05	1.68196e-05	2.06149e-05	1.48507e-05		-0.337152	0.290062
K03828	6.37415e-05	6.38593e-05	6.45394e-05	4.82886e-05	3.63473e-05	3.78948e-05		-0.347487	0.168951
K17970	1.51465e-05	1.39525e-05	1.62752e-05	8.13853e-06	1.08499e-05	9.72975e-06		-0.34937	0.208316
K14394	1.38843e-05	9.12276e-06	8.9794e-06	6.51083e-06	5.96746e-06	7.16929e-06		-0.351534	0.25963
K07208	1.13599e-05	9.12276e-06	1.17855e-05	7.59596e-06	5.96746e-06	6.6572e-06		-0.35213	0.216685
K05999	2.3982e-05	1.77089e-05	1.51527e-05	1.08514e-05	1.13924e-05	1.28023e-05		-0.353112	0.222356
K06218	7.8888e-05	7.45919e-05	7.408e-05	5.80549e-05	4.28572e-05	4.25036e-05		-0.358977	0.183127
K08857	6.31104e-06	6.97623e-06	6.17333e-06	3.79798e-06	4.33997e-06	4.09674e-06		-0.361294	0.036686
K04646	2.01953e-05	1.71722e-05	1.68364e-05	1.08514e-05	1.24774e-05	1.07539e-05		-0.361542	0.0245466
K01089	8.83546e-05	0.000102497	0.000102141	5.42569e-05	6.83546e-05	5.99148e-05		-0.361566	0.186657
K17648	8.20435e-06	1.07327e-05	7.85697e-06	5.42569e-06	5.42496e-06	5.63301e-06		-0.362593	0.180684
K13289	1.76709e-05	1.18059e-05	1.17855e-05	9.22367e-06	7.05245e-06	8.70556e-06		-0.368441	0.26334
K06126	4.41773e-06	5.90296e-06	4.4897e-06	2.71284e-06	3.25498e-06	3.07255e-06		-0.368987	0.239049
K07672	1.89331e-06	0	1.68364e-06	1.08514e-06	1.08499e-06	0		-0.370859	0.0229829
K11826	1.1991e-05	1.18059e-05	1.23467e-05	8.13853e-06	8.13745e-06	6.1451e-06		-0.371567	0.167438
K13327	3.78662e-06	0	2.80606e-06	2.17028e-06	2.16999e-06	1.53628e-06		-0.375317	0.356932
K14007	2.14575e-05	1.77089e-05	1.73976e-05	1.08514e-05	1.13924e-05	1.28023e-05		-0.375526	0.0142654
K19788	1.8302e-05	1.18059e-05	1.0663e-05	6.51083e-06	9.22244e-06	8.19347e-06		-0.379405	0.405242
K11547	1.32532e-05	1.07327e-05	1.17855e-05	9.22367e-06	6.50996e-06	6.1451e-06		-0.380696	0.268102
K07640	1.1991e-05	9.12276e-06	8.9794e-06	6.51083e-06	7.05245e-06	4.60883e-06		-0.382839	0.338531
K21065	4.60706e-05	5.68831e-05	5.94885e-05	3.41818e-05	3.58048e-05	2.7653e-05		-0.383348	0.290062
K14050	1.00977e-05	1.39525e-05	1.0663e-05	5.96826e-06	7.59495e-06	7.16929e-06		-0.3857	0.264277
K02617	3.59729e-05	4.61504e-05	3.87236e-05	2.82136e-05	1.95299e-05	2.50925e-05		-0.386041	0.287336
K06186	9.34034e-05	0.000122352	0.000140864	7.21617e-05	6.29296e-05	7.42533e-05		-0.387782	0.356932
K14771	2.3982e-05	1.71722e-05	1.79588e-05	1.13939e-05	1.24774e-05	1.17781e-05		-0.388363	0.0424754
K01027	8.07813e-05	0.000100887	9.93346e-05	6.13103e-05	5.80471e-05	4.91608e-05		-0.38986	0.216009
K08312	3.78662e-05	2.84415e-05	3.14279e-05	2.17028e-05	1.51899e-05	2.202e-05		-0.390566	0.239049
K12812	2.65064e-05	2.36118e-05	2.80606e-05	1.57345e-05	1.95299e-05	1.17781e-05		-0.391365	0.361608
K16923	1.51465e-05	1.07327e-05	1.40303e-05	7.0534e-06	6.50996e-06	1.02418e-05		-0.391709	0.356932
K12580	1.76709e-05	1.98554e-05	1.23467e-05	9.22367e-06	8.67994e-06	1.1266e-05		-0.394871	0.287336
K00523	0.000134425	0.000144891	0.000119538	7.27042e-05	8.84269e-05	7.98864e-05		-0.397525	0.0298641
K11202	0	6.43959e-06	6.17333e-06	3.79798e-06	4.33997e-06	3.58464e-06		-0.401664	0.0273851
K03038	1.57776e-05	1.50257e-05	1.40303e-05	7.59596e-06	9.76494e-06	9.72975e-06		-0.401831	0.0350241
K11611	2.52442e-06	2.14653e-06	2.24485e-06	1.62771e-06	1.08499e-06	0		-0.40817	0.221751
K17770	1.95642e-05	1.39525e-05	1.23467e-05	7.0534e-06	9.22244e-06	1.02418e-05		-0.410229	0.264894
K21025	3.53418e-05	3.54178e-05	3.64788e-05	2.22453e-05	2.11574e-05	2.09958e-05		-0.410679	0.00217039
K15559	2.71375e-05	2.79049e-05	2.46933e-05	1.57345e-05	1.57324e-05	1.63869e-05		-0.4119	0.000726561
K13954	2.14575e-05	2.68316e-05	2.30097e-05	1.24791e-05	1.30199e-05	1.63869e-05		-0.416014	0.12567
K10956	8.20435e-06	6.43959e-06	5.61212e-06	4.34055e-06	4.33997e-06	3.07255e-06		-0.416645	0.237746
K12567	9.719e-05	9.06909e-05	8.02534e-05	6.13103e-05	5.53346e-05	3.99432e-05		-0.42499	0.190245
K11377	1.26221e-05	1.18059e-05	1.01018e-05	7.0534e-06	4.88247e-06	8.19347e-06		-0.426036	0.25963
K06960	7.2577e-05	5.20534e-05	6.22946e-05	3.47244e-05	4.28572e-05	3.02134e-05		-0.427343	0.168764
K02981	1.32532e-05	1.39525e-05	1.62752e-05	7.59596e-06	1.03074e-05	7.16929e-06		-0.428851	0.241567
K19580	0	2.68316e-06	2.24485e-06	1.62771e-06	1.62749e-06	1.02418e-06		-0.437392	0.356932
K03140	8.83546e-06	1.12693e-05	9.54061e-06	5.96826e-06	4.88247e-06	6.1451e-06		-0.437938	0.0830054
K18223	2.20886e-05	1.39525e-05	1.51527e-05	9.22367e-06	9.76494e-06	9.72975e-06		-0.439998	0.0747966
K11839	1.1991e-05	1.0196e-05	9.54061e-06	6.51083e-06	7.05245e-06	4.60883e-06		-0.441237	0.17555
K21061	4.03907e-05	2.36118e-05	2.86218e-05	1.84473e-05	1.62749e-05	1.63869e-05		-0.444204	0.159354
K02865	1.26221e-05	9.12276e-06	6.17333e-06	5.42569e-06	4.33997e-06	5.12092e-06		-0.444874	0.356932
K08094	3.15552e-05	2.89782e-05	2.74994e-05	1.57345e-05	2.22424e-05	1.22902e-05		-0.445379	0.322756
K17968	8.83546e-06	4.82969e-06	6.17333e-06	4.34055e-06	3.25498e-06	3.07255e-06		-0.453539	0.347152
K12862	1.1991e-05	1.07327e-05	7.85697e-06	5.96826e-06	4.33997e-06	6.6572e-06		-0.454762	0.222047
K13120	5.67994e-06	6.97623e-06	7.29576e-06	3.25541e-06	3.79748e-06	4.09674e-06		-0.45724	0.100013
K08715	8.83546e-05	6.97623e-05	6.79067e-05	4.44906e-05	4.66547e-05	3.58464e-05		-0.462035	0.0252138
K02937	9.46656e-06	8.04949e-06	7.85697e-06	3.79798e-06	4.88247e-06	5.63301e-06		-0.463416	0.0524912
K19127	0	3.75643e-06	2.24485e-06	1.62771e-06	0	1.53628e-06		-0.465619	0.307128
K00491	8.20435e-06	9.65939e-06	1.01018e-05	6.51083e-06	3.79748e-06	5.12092e-06		-0.468567	0.287336
K07153	2.83997e-05	2.68316e-05	3.25503e-05	1.46494e-05	1.13924e-05	2.2532e-05		-0.470103	0.37361
K19839	1.95642e-05	1.07327e-05	1.29079e-05	8.13853e-06	7.05245e-06	7.68138e-06		-0.470399	0.186422
K06388	2.52442e-06	3.2198e-06	3.36727e-06	1.62771e-06	1.62749e-06	0		-0.471038	0.124559
K20238	1.8302e-05	1.93188e-05	2.24485e-05	1.08514e-05	8.13745e-06	1.38265e-05		-0.480794	0.243108
K03065	2.3982e-05	1.55623e-05	2.35709e-05	9.76624e-06	1.30199e-05	1.07539e-05		-0.482357	0.190442
K03600	7.95191e-05	0.00010196	0.000121222	5.64272e-05	5.20797e-05	5.22334e-05		-0.482428	0.17555
K01655	2.08264e-05	1.50257e-05	1.01018e-05	7.0534e-06	9.22244e-06	7.16929e-06		-0.483086	0.336278
K12857	6.94214e-06	6.43959e-06	4.4897e-06	2.71284e-06	3.79748e-06	3.07255e-06		-0.483759	0.130897
K06018	9.46656e-06	8.58612e-06	1.01018e-05	5.96826e-06	3.79748e-06	5.63301e-06		-0.486663	0.141861
K16703	5.04883e-06	3.2198e-06	3.92849e-06	0	2.71248e-06	1.53628e-06		-0.487612	0.404136
K16201	3.78662e-06	2.14653e-06	3.36727e-06	1.62771e-06	1.62749e-06	1.53628e-06		-0.495859	0.17555
K06962	3.09241e-05	4.72237e-05	3.19891e-05	2.3873e-05	1.84449e-05	1.48507e-05		-0.496657	0.336179
K03429	8.45679e-05	8.74711e-05	9.48449e-05	4.66609e-05	5.80471e-05	3.99432e-05		-0.497361	0.0641549
K10848	1.45154e-05	1.71722e-05	1.01018e-05	5.96826e-06	6.50996e-06	9.21766e-06		-0.497893	0.26813
K18889	9.59278e-05	0.000109473	9.98958e-05	5.04589e-05	5.85896e-05	5.68422e-05		-0.503359	0.00138104
K13019	2.77686e-05	1.87821e-05	2.07649e-05	1.24791e-05	1.41049e-05	8.70556e-06		-0.506672	0.204612
K00236	1.00977e-05	8.58612e-06	6.17333e-06	3.79798e-06	5.96746e-06	3.07255e-06		-0.507233	0.389157
K05692	2.52442e-05	2.36118e-05	1.96424e-05	1.13939e-05	1.57324e-05	9.21766e-06		-0.510904	0.167438
K04640	3.28174e-05	2.41485e-05	3.53564e-05	1.41068e-05	1.62749e-05	1.79232e-05		-0.511148	0.0645188
K07151	2.58753e-05	1.98554e-05	3.19891e-05	1.24791e-05	1.41049e-05	1.33144e-05		-0.513603	0.112233
K09920	3.09241e-05	3.38079e-05	3.42339e-05	1.84473e-05	1.62749e-05	1.84353e-05		-0.515766	0.000675747
K02732	5.67994e-06	6.43959e-06	6.17333e-06	3.79798e-06	3.25498e-06	2.56046e-06		-0.526427	0.0496767
K01212	5.04883e-06	4.29306e-06	3.36727e-06	2.17028e-06	2.16999e-06	0		-0.526595	0.00633952
K10949	5.04883e-06	5.36633e-06	3.92849e-06	2.17028e-06	2.16999e-06	3.07255e-06		-0.536834	0.0397374
K08977	2.3982e-05	1.12693e-05	1.51527e-05	9.22367e-06	6.50996e-06	8.19347e-06		-0.538169	0.307128
K13018	4.79639e-05	4.45405e-05	4.88255e-05	2.55007e-05	2.16999e-05	2.71409e-05		-0.539593	0.000261118
K01522	1.13599e-05	1.12693e-05	1.12242e-05	4.88312e-06	7.05245e-06	5.63301e-06		-0.547978	0.0085441
K06376	3.15552e-06	4.82969e-06	3.92849e-06	1.62771e-06	2.16999e-06	0		-0.556443	0.186829
K09425	5.67994e-06	0	4.4897e-06	3.25541e-06	2.16999e-06	2.04837e-06		-0.562255	0.108993
K11228	1.13599e-05	8.58612e-06	1.40303e-05	5.96826e-06	4.88247e-06	5.63301e-06		-0.565468	0.081454
K09175	1.38843e-05	1.39525e-05	1.23467e-05	8.13853e-06	7.05245e-06	5.12092e-06		-0.566048	0.0370626
K02862	2.90308e-05	2.09287e-05	2.13261e-05	8.13853e-06	1.46474e-05	0		-0.577171	0.221751
K14308	5.04883e-06	5.90296e-06	6.17333e-06	2.71284e-06	2.16999e-06	3.58464e-06		-0.577635	0.0828066
K03006	3.97595e-05	2.46851e-05	1.73976e-05	9.22367e-06	1.41049e-05	1.33144e-05		-0.577698	0.337325
K05541	1.95642e-05	4.18574e-05	3.25503e-05	1.13939e-05	1.57324e-05	1.43386e-05		-0.5802	0.390295
K07358	1.32532e-05	8.58612e-06	6.17333e-06	4.34055e-06	4.33997e-06	4.09674e-06		-0.581236	0.141861
K18692	1.13599e-05	8.04949e-06	8.9794e-06	2.71284e-06	5.96746e-06	0		-0.612825	0.356932
K18011	1.26221e-05	1.07327e-05	9.54061e-06	2.71284e-06	6.50996e-06	6.1451e-06		-0.613653	0.388703
K11537	4.98572e-05	3.75643e-05	4.37746e-05	2.0075e-05	2.49548e-05	1.79232e-05		-0.613688	0.00329049
K11637	0	3.2198e-06	3.36727e-06	1.62771e-06	1.62749e-06	0		-0.613811	4.04793e-06
K06127	6.31104e-06	5.36633e-06	7.85697e-06	3.79798e-06	2.16999e-06	3.07255e-06		-0.619169	0.14319
K00556	2.96619e-05	1.6099e-05	1.23467e-05	8.13853e-06	7.05245e-06	9.21766e-06		-0.62054	0.252841
K05341	1.57776e-05	1.39525e-05	1.68364e-05	5.96826e-06	7.59495e-06	8.70556e-06		-0.620795	0.00426664
K07668	5.30127e-05	4.34672e-05	5.33152e-05	2.49582e-05	3.03798e-05	1.43386e-05		-0.622491	0.25963
K11495	7.57325e-06	5.36633e-06	4.4897e-06	1.62771e-06	2.16999e-06	4.09674e-06		-0.626854	0.389817
K07565	6.31104e-06	5.36633e-06	3.92849e-06	1.62771e-06	0	3.07255e-06		-0.627328	0.229913
K20498	1.57776e-05	1.98554e-05	1.12242e-05	5.42569e-06	1.03074e-05	5.12092e-06		-0.628163	0.356932
K19075	4.41773e-06	3.75643e-06	3.92849e-06	1.62771e-06	2.16999e-06	0		-0.630427	0.000433748
K18313	3.78662e-06	3.2198e-06	3.36727e-06	1.62771e-06	2.16999e-06	1.02418e-06		-0.631935	0.198283
K07400	2.71375e-05	2.95148e-05	2.80606e-05	1.35642e-05	1.46474e-05	1.22902e-05		-0.632434	8.00801e-06
K02898	4.41773e-06	8.58612e-06	3.92849e-06	2.17028e-06	1.62749e-06	3.07255e-06		-0.645601	0.400196
K02626	2.33508e-05	1.39525e-05	1.852e-05	9.76624e-06	9.22244e-06	5.63301e-06		-0.649088	0.163303
K18072	0	3.2198e-06	2.80606e-06	1.08514e-06	1.62749e-06	1.53628e-06		-0.652416	0.00986402
K20497	1.76709e-05	7.51286e-06	5.61212e-06	3.79798e-06	3.79748e-06	3.58464e-06		-0.656816	0.400437
K03939	6.94214e-06	3.2198e-06	7.29576e-06	2.71284e-06	1.62749e-06	2.56046e-06		-0.660829	0.372926
K06317	9.46656e-06	1.28792e-05	7.29576e-06	4.88312e-06	3.25498e-06	0		-0.679118	0.121546
K06327	5.04883e-06	7.51286e-06	7.29576e-06	1.62771e-06	3.79748e-06	0		-0.681125	0.405242
K09667	3.21863e-05	1.66356e-05	1.62752e-05	1.03088e-05	9.76494e-06	6.1451e-06		-0.683104	0.22538
K02969	1.1991e-05	8.04949e-06	1.51527e-05	2.71284e-06	5.96746e-06	5.63301e-06		-0.685172	0.375456
K00169	3.91284e-05	2.30752e-05	2.52546e-05	1.24791e-05	1.68174e-05	7.16929e-06		-0.685873	0.314456
K07066	2.77686e-05	2.73683e-05	1.79588e-05	1.51919e-05	5.42496e-06	1.02418e-05		-0.6861	0.38172
K15502	0	1.12693e-05	1.17855e-05	5.96826e-06	2.71248e-06	6.1451e-06		-0.691347	0.322756
K02915	0	6.43959e-06	6.73455e-06	2.71284e-06	1.62749e-06	4.09674e-06		-0.700866	0.299969
K12274	3.78662e-06	6.97623e-06	6.73455e-06	2.17028e-06	2.71248e-06	2.04837e-06		-0.702663	0.17555
K14475	5.67994e-06	0	6.17333e-06	2.71284e-06	1.62749e-06	3.07255e-06		-0.704074	0.101689
K01174	4.41773e-05	1.87821e-05	1.96424e-05	1.03088e-05	1.13924e-05	9.21766e-06		-0.704268	0.197229
K11261	5.04883e-06	3.2198e-06	3.36727e-06	2.17028e-06	1.62749e-06	1.02418e-06		-0.709031	0.175836
K18540	0	7.51286e-06	6.17333e-06	1.62771e-06	4.33997e-06	2.56046e-06		-0.709568	0.356932
K03167	1.70398e-05	1.87821e-05	2.30097e-05	6.51083e-06	1.24774e-05	5.63301e-06		-0.711589	0.25915
K02734	1.51465e-05	1.82455e-05	1.23467e-05	6.51083e-06	8.13745e-06	4.60883e-06		-0.712356	0.0524912
K15669	3.97595e-05	6.76157e-05	5.66824e-05	2.55007e-05	2.27849e-05	1.79232e-05		-0.719984	0.0718753
K08714	0	4.29306e-06	4.4897e-06	1.62771e-06	2.16999e-06	2.04837e-06		-0.725195	2.35599e-05
K00172	2.3982e-05	1.93188e-05	1.73976e-05	8.13853e-06	1.24774e-05	4.09674e-06		-0.73096	0.361608
K16186	1.07288e-05	6.43959e-06	1.0663e-05	3.79798e-06	3.25498e-06	4.09674e-06		-0.740085	0.0110764
K04874	0	1.07327e-06	1.68364e-06	5.42569e-07	5.42496e-07	0		-0.740698	0.0172938
K02777	5.67994e-06	9.65939e-06	8.41818e-06	2.17028e-06	3.79748e-06	0		-0.740796	0.221751
K06408	1.64087e-05	1.44891e-05	2.02036e-05	4.88312e-06	8.67994e-06	0		-0.741655	0.0858702
K11630	1.00977e-05	4.29306e-06	6.17333e-06	2.71284e-06	2.16999e-06	0		-0.742036	0.165333
K14153	1.1991e-05	2.09287e-05	1.62752e-05	4.88312e-06	7.05245e-06	7.16929e-06		-0.753379	0.0690138
K06413	1.13599e-05	1.44891e-05	1.57139e-05	6.51083e-06	4.33997e-06	0		-0.760666	0.0227338
K02240	1.07288e-05	8.04949e-06	1.0663e-05	2.17028e-06	5.42496e-06	0		-0.761274	0.282521
K13818	3.6604e-05	2.36118e-05	2.07649e-05	1.51919e-05	7.05245e-06	8.70556e-06		-0.774182	0.15336
K20472	7.57325e-06	7.51286e-06	4.4897e-06	1.62771e-06	2.71248e-06	3.07255e-06		-0.782772	0.0880942
K14568	1.45154e-05	1.50257e-05	1.23467e-05	5.42569e-06	6.50996e-06	5.12092e-06		-0.787497	1.01022e-07
K14758	2.27197e-05	1.55623e-05	1.57139e-05	7.0534e-06	8.13745e-06	6.1451e-06		-0.791268	4.41634e-05
K14743	1.13599e-05	6.43959e-06	5.61212e-06	3.79798e-06	2.16999e-06	2.56046e-06		-0.791327	0.0880155
K06432	4.41773e-06	8.04949e-06	4.4897e-06	1.62771e-06	2.71248e-06	1.53628e-06		-0.82975	0.130382
K07502	1.8302e-05	1.71722e-05	2.46933e-05	6.51083e-06	1.03074e-05	5.12092e-06		-0.836011	0.0666636
K16699	7.57325e-06	9.12276e-06	3.92849e-06	1.62771e-06	2.71248e-06	0		-0.838642	0.204612
K13767	1.00977e-05	1.07327e-05	2.35709e-05	4.88312e-06	3.79748e-06	0		-0.840561	0.264894
K11635	4.41773e-06	3.2198e-06	3.36727e-06	1.08514e-06	1.62749e-06	0		-0.842989	0.000322812
K04788	8.83546e-06	4.29306e-06	2.24485e-06	1.08514e-06	1.62749e-06	1.53628e-06		-0.843089	0.356932
K19954	1.8302e-05	1.44891e-05	1.29079e-05	7.0534e-06	6.50996e-06	2.56046e-06		-0.853773	0.25963
K08174	3.15552e-06	5.36633e-06	3.92849e-06	1.08514e-06	2.16999e-06	1.02418e-06		-0.862635	0.158871
K06417	1.45154e-05	1.55623e-05	1.57139e-05	0	7.59495e-06	3.07255e-06		-0.874359	0.151085
K02809	7.57325e-06	5.90296e-06	1.17855e-05	4.34055e-06	2.16999e-06	1.53628e-06		-0.891676	0.307128
K16243	5.67994e-06	5.36633e-06	5.61212e-06	1.08514e-06	2.71248e-06	0		-0.895503	0.120268
K12845	1.51465e-05	1.12693e-05	1.0663e-05	4.88312e-06	3.79748e-06	4.60883e-06		-0.901161	1.12557e-08
K02293	4.41773e-06	5.36633e-06	8.41818e-06	1.62771e-06	2.16999e-06	2.04837e-06		-0.908477	0.0208149
K06380	8.20435e-06	6.43959e-06	1.23467e-05	1.62771e-06	3.79748e-06	0		-0.913234	0.242437
K17216	4.41773e-06	6.97623e-06	1.01018e-05	2.17028e-06	2.71248e-06	1.53628e-06		-0.917561	0.155669
K07097	8.20435e-06	8.58612e-06	1.12242e-05	1.62771e-06	4.33997e-06	0		-0.920374	0.209
K09732	2.52442e-06	3.2198e-06	5.05091e-06	5.42569e-07	0	1.53628e-06		-0.938128	0.355785
K17278	7.57325e-06	6.97623e-06	7.85697e-06	3.25541e-06	2.71248e-06	1.53628e-06		-0.943367	0.0126363
K02076	9.46656e-06	1.12693e-05	8.9794e-06	2.17028e-06	5.96746e-06	1.53628e-06		-0.943803	0.352233
K02490	1.38843e-05	1.71722e-05	1.79588e-05	4.34055e-06	8.67994e-06	2.56046e-06		-0.953422	0.252851
K19422	5.04883e-06	8.04949e-06	1.12242e-05	1.62771e-06	2.71248e-06	0		-0.97532	0.141861
K06294	1.07288e-05	1.39525e-05	1.0663e-05	4.34055e-06	3.25498e-06	0		-0.97615	3.09723e-06
K20895	1.1991e-05	8.58612e-06	1.01018e-05	1.62771e-06	4.33997e-06	0		-1.02178	0.0917898
K06350	3.59729e-05	1.93188e-05	2.58158e-05	6.51083e-06	1.30199e-05	3.07255e-06		-1.02437	0.337325
K09775	2.83997e-05	2.30752e-05	2.9183e-05	5.42569e-06	1.46474e-05	3.58464e-06		-1.03458	0.278257
K10109	1.57776e-05	3.00514e-05	2.35709e-05	4.88312e-06	2.16999e-06	1.1266e-05		-1.05852	0.405242
K11617	1.45154e-05	1.34158e-05	1.79588e-05	1.62771e-06	6.50996e-06	0		-1.07312	0.308173
K16169	1.1991e-05	1.6099e-05	2.24485e-05	4.34055e-06	4.33997e-06	0		-1.09033	0.00188953
K02248	5.04883e-06	8.04949e-06	1.0663e-05	0	2.71248e-06	1.02418e-06		-1.0942	0.225044
K11619	8.83546e-06	9.65939e-06	4.4897e-06	1.62771e-06	2.16999e-06	0		-1.09533	0.00651191
K10025	0	2.73683e-05	1.51527e-05	4.34055e-06	2.16999e-06	8.70556e-06		-1.10006	0.307128
K06304	2.14575e-05	1.28792e-05	1.73976e-05	3.79798e-06	5.42496e-06	0		-1.12339	1.31924e-05
K21011	1.64087e-05	3.75643e-06	0	0	1.62749e-06	1.02418e-06		-1.13482	0.364654
K06329	3.78662e-06	3.75643e-06	6.17333e-06	5.42569e-07	1.62749e-06	0		-1.13662	0.170086
K10195	0	2.41485e-05	1.90812e-05	3.25541e-06	1.62749e-06	9.72975e-06		-1.17323	0.403753
K06342	1.8302e-05	5.90296e-06	1.57139e-05	1.62771e-06	4.88247e-06	1.53628e-06		-1.17641	0.323994
K03796	0	4.29306e-06	3.36727e-06	1.08514e-06	0	1.02418e-06		-1.18438	0
K18374	0	2.95148e-05	1.73976e-05	4.88312e-06	3.79748e-06	8.19347e-06		-1.19568	0.00690082
K03822	1.13599e-05	4.82969e-06	3.92849e-06	1.08514e-06	0	1.53628e-06		-1.20386	0.0320766
K06341	6.31104e-06	8.58612e-06	5.05091e-06	1.62771e-06	1.62749e-06	0		-1.20725	9.62055e-08
K09681	1.13599e-05	8.04949e-06	1.40303e-05	0	3.79748e-06	1.02418e-06		-1.2222	0.208876
K09138	1.13599e-05	0	3.36727e-06	5.42569e-07	0	1.53628e-06		-1.22911	0.336815
K03475	1.1991e-05	1.34158e-05	1.0663e-05	1.62771e-06	5.42496e-06	1.53628e-06		-1.23613	0.122916
K03095	1.07288e-05	1.82455e-05	1.40303e-05	1.08514e-06	4.88247e-06	0		-1.24165	0.27964
K06375	1.51465e-05	1.44891e-05	1.79588e-05	1.62771e-06	5.42496e-06	0		-1.25616	0.0813273
K17990	0	9.12276e-06	5.61212e-06	1.08514e-06	0	2.04837e-06		-1.28931	0.00140429
K19090	1.00977e-05	0	6.17333e-06	1.08514e-06	2.16999e-06	0		-1.29623	0.00213542
K01400	3.40796e-05	1.66356e-05	2.13261e-05	3.25541e-06	6.50996e-06	3.58464e-06		-1.43773	0.000258596
K06314	1.95642e-05	1.39525e-05	1.68364e-05	1.62771e-06	6.50996e-06	1.02418e-06		-1.45129	0.226704
K19113	0	3.6491e-05	2.58158e-05	4.34055e-06	4.33997e-06	8.19347e-06		-1.52819	2.48123e-06
K01223	2.3982e-05	2.68316e-05	4.20909e-05	1.08514e-06	1.03074e-05	1.53628e-06		-1.64385	0.337325
K08221	2.58753e-05	2.6295e-05	3.59176e-05	2.17028e-06	8.67994e-06	1.53628e-06		-1.67685	0.0947561
K03819	1.07288e-05	1.66356e-05	1.01018e-05	1.08514e-06	1.08499e-06	0		-2.22286	0

## Sheet: Table S13
Table S13. Results of gene abundance analysis using NCycDB database
Gene	Control	Control	Control	Treated	Treated	Treated		logFC	adjPvalues
hzsA	0.000587889	0.000484535	0.000395946	0.00108519	0.0012799	0.000984114		1.1896	0.141327
narY	0.00125976	0.000646047	0.000316756	0.00162778	0.0011999	0.00126529		0.880923	0.798932
narC	0.00218359	0.00266494	0.00110865	0.00294551	0.00207983	0.00302263		0.433996	0.798932
narZ	0.00302343	0.00331099	0.00277162	0.00364313	0.00455964	0.00372557		0.389497	0.798932
narG	0.00277148	0.00177663	0.00269243	0.00279048	0.00343972	0.00260087		0.286493	0.798932
narI	0.00218359	0.00258419	0.00237567	0.00224789	0.00391969	0.00246028		0.272381	0.967836
napA	0.00411523	0.00419931	0.00490972	0.00550345	0.00463963	0.00470969		0.167545	0.798932
ureA	0.0031914	0.0034725	0.00388027	0.00356562	0.00423966	0.00386616		0.146537	0.798932
nao	0.000839842	0.000807559	0.000633513	0.000775134	0.00103992	0.000702938		0.14266	0.967836
ureB	0.00470312	0.00387628	0.00411783	0.00449578	0.00439965	0.00492057		0.121825	0.798932
gs_K00284	0.00688671	0.00428006	0.0036427	0.0046508	0.00631949	0.00492057		0.101678	0.967836
gs_K00265	0.0569413	0.0570944	0.054878	0.0571274	0.0587953	0.0643891		0.094207	0.798932
ureC	0.0235156	0.0256804	0.023044	0.0260445	0.0242381	0.0260087		0.0787206	0.798932
NR	0.0246074	0.0306872	0.0280329	0.0279048	0.0305576	0.0288205		0.0669045	0.967836
glsA	0.0442597	0.0451425	0.0451378	0.0465855	0.0472762	0.0469563		0.0657969	0.141327
nasA	0.0388847	0.0365824	0.0381691	0.040462	0.0390369	0.0388725		0.0588967	0.798932
nrfC	0.00688671	0.00613745	0.00625594	0.0069762	0.00767939	0.00513145		0.0374438	0.967836
glnA	0.121609	0.12824	0.125594	0.128207	0.12383	0.130676		0.0276692	0.967836
narJ	0.00587889	0.00532989	0.00522648	0.00542594	0.00575954	0.00534233		0.00810066	0.967836
gs_K00266	0.115478	0.114835	0.117992	0.119371	0.110231	0.118656		-0.000195326	0.996328
norB	0.0136894	0.0109828	0.00974026	0.0101543	0.0140789	0.0101223		-0.00239367	0.996328
nmo	0.105064	0.114189	0.110944	0.110999	0.108231	0.109799		-0.00511025	0.967836
nifK	0.00529101	0.00508762	0.00483054	0.00480583	0.00535957	0.00492057		-0.0117333	0.967836
ansB	0.00411523	0.0047646	0.0043554	0.00410821	0.00559955	0.0033741		-0.0168144	0.98917
nirD	0.0133535	0.0151013	0.0159962	0.0147275	0.0153588	0.013637		-0.0238143	0.967836
nirS	0.0200722	0.0174433	0.0197973	0.0185257	0.0200784	0.0176438		-0.027059	0.967836
narB	0.0200722	0.0163934	0.0168673	0.0166654	0.0176786	0.0179952		-0.0271357	0.967836
gdh_K15371	0.0466112	0.0550755	0.0520272	0.0517789	0.0440765	0.0549698		-0.0273711	0.967836
nosZ	0.0196523	0.0149398	0.0157586	0.0155027	0.0183985	0.0154646		-0.0285007	0.967836
nrfA	0.00251953	0.00209965	0.00197973	0.00217037	0.00239981	0.00189793		-0.0288815	0.967836
nirA	0.0235156	0.0202697	0.0228065	0.0219363	0.0209583	0.0221426		-0.0340795	0.967836
asnB	0.0613085	0.0601631	0.0644599	0.0613131	0.062875	0.0568677		-0.0383374	0.967836
norC	0.0134375	0.0110636	0.0102946	0.0113945	0.0108791	0.0115985		-0.0388089	0.967836
nasB	0.0031914	0.0047646	0.00285081	0.00364313	0.00319974	0.00365528		-0.0418046	0.967836
nirB	0.037373	0.0391666	0.0387235	0.0382141	0.0322374	0.0396457		-0.0661518	0.967836
pmoB	0.00100781	0.000726803	0.000712702	0.000620107	0.000799936	0.00091382		-0.0684803	0.967836
gdh_K00262	0.0686151	0.0662198	0.0722205	0.0656538	0.0664747	0.0635456		-0.0815637	0.798932
narH	0.0109179	0.00888315	0.0087108	0.00860398	0.00911927	0.00885702		-0.101208	0.967836
nifH	0.00369531	0.0027457	0.00261324	0.00263545	0.00311975	0.00267117		-0.103683	0.967836
nifD	0.00445116	0.00234192	0.00372189	0.0023254	0.00415967	0.00316322		-0.1241	0.967836
nirK	0.0251953	0.0249536	0.0247862	0.0221688	0.0263979	0.0200337		-0.127422	0.960956
gs_K00264	0.00386327	0.00524913	0.00459297	0.0040307	0.00431965	0.00365528		-0.191031	0.798932
gdh_K00261	0.0178047	0.0144553	0.0156794	0.0137974	0.0147988	0.0125123		-0.221775	0.798932
hcp	0.00209961	0.00185739	0.00229648	0.00124021	0.0025598	0.00126529		-0.304011	0.967836
nrfD	0.0015957	0.00193814	0.00118784	0.0011627	0.00143988	0.001195		-0.314219	0.798932
gdh_K00260	0.00167968	0.00129209	0.00087108	0.000387567	0.00087993	0.000421763		-1.18579	0.798932

## Sheet: Table S14
Table S14. Results of gene abundance analysis using PCycDB database
Gene	Control	Control	Control	Treated	Treated	Treated		logFC	adjPvalues
phnV	0.000702935	0.000877694	0.000671618	0.00105017	0.000923435	0.00101398		0.407614	0.753419
pgtC	0.00019171	0.000183703	0.000237042	0.00021796	0.000321195	0.000235388		0.338741	0.783004
pgtB	0.000447322	0.000367407	0.000434576	0.000416105	0.00060224	0.000488882		0.270771	0.783004
ugpQ	0.00149107	0.00151045	0.00148151	0.00178331	0.00156582	0.00193742		0.237852	0.753419
phnJ	0.000639032	0.000796048	0.000533344	0.00065388	0.00106396	0.000597523		0.234196	0.836808
phnG	0.000340817	0.000387818	0.000335809	0.000356662	0.000441643	0.000434562		0.211916	0.783004
phy	0.000979849	0.000938929	0.000809893	0.00101054	0.00110411	0.00103209		0.205657	0.753419
pstB	0.00353598	0.00395983	0.0036939	0.00420068	0.00395471	0.00465344		0.194966	0.753419
purT	0.00138457	0.00122469	0.00146176	0.00162479	0.00154575	0.00148475		0.193484	0.753419
purS	0.00164018	0.00163292	0.00150126	0.00202108	0.00176657	0.00166582		0.191867	0.767112
opd	0.000617731	0.000898106	0.00045433	0.000713323	0.000622315	0.000851018		0.150408	0.878436
phnL	0.000426021	0.00055111	0.000671618	0.000554807	0.000802987	0.000470776		0.149343	0.878436
phnK	0.00242832	0.00255144	0.00240992	0.00241737	0.00264986	0.00311436		0.146869	0.783004
ADE2	0.00149107	0.0015921	0.001442	0.00158516	0.00180672	0.0016115		0.144931	0.753419
RegX3	0.0148468	0.0132675	0.0135904	0.0152176	0.0160597	0.0145397		0.135674	0.753419
appA	0.000447322	0.000428641	0.00045433	0.000574622	0.000421568	0.000452669		0.123172	0.836808
pyrE	0.00521876	0.00569481	0.00551122	0.00604343	0.00570121	0.00613819		0.1227	0.753419
phnE	0.00149107	0.00183703	0.00201485	0.00172386	0.00218814	0.00190121		0.121696	0.836808
purN	0.00760448	0.00867489	0.00813843	0.00840136	0.00933473	0.00869124		0.114098	0.783004
phnN	0.00102245	0.00112263	0.00118521	0.00112943	0.001345	0.00112262		0.111166	0.800542
ugpC	0.020939	0.0198604	0.0208202	0.0220338	0.0226041	0.02171		0.106663	0.753419
ppa	0.0114174	0.0130838	0.0125237	0.0132163	0.0132694	0.0132723		0.102748	0.783004
pgtA	0.000979849	0.000898106	0.000987674	0.00101054	0.00104388	0.00101398		0.0986362	0.753419
ptxD	0.00824351	0.00863406	0.00801991	0.00883728	0.00879271	0.00894474		0.0940548	0.753419
ugpA	0.0121629	0.0106752	0.0120496	0.010898	0.0142329	0.0118237		0.0830358	0.844382
gcd	0.0257743	0.0248408	0.0246721	0.0257391	0.0262175	0.0277758		0.0827615	0.753419
ugpE	0.0131428	0.0109814	0.0110027	0.010898	0.0143735	0.0117513		0.0758386	0.878436
lysR	0.0326545	0.0387206	0.0375316	0.036756	0.0397278	0.0381328		0.0737224	0.836808
pyrH	0.00530397	0.00500082	0.00541245	0.00527067	0.00574136	0.00546824		0.068392	0.783004
ppd	0.00183189	0.00167374	0.00167905	0.00186257	0.00168627	0.0018831		0.0672131	0.800542
purC	0.0145912	0.0134716	0.0140842	0.0138305	0.0166218	0.0136163		0.0643215	0.844382
phoD	0.00679504	0.00702155	0.00649889	0.00707379	0.00648412	0.00764105		0.0614135	0.836808
pstS	0.0171474	0.0158393	0.0165337	0.0176944	0.0157988	0.0181792		0.0613709	0.836808
nrdA	0.00873344	0.00871571	0.00845449	0.00966949	0.00819047	0.00907149		0.0561372	0.836808
pyrF	0.00649683	0.00667456	0.00721002	0.00717286	0.00682539	0.00717028		0.0546675	0.800542
phpC	0.00445192	0.00338831	0.00323957	0.00344773	0.00411531	0.00391106		0.0504486	0.926449
tmk	0.0143782	0.0161251	0.015546	0.0163866	0.0151765	0.016115		0.0501476	0.836808
nrdB	0.00428151	0.00449053	0.00410872	0.00445827	0.004838	0.0040197		0.0479388	0.874039
purF	0.0117582	0.0123694	0.0123854	0.0124237	0.0127876	0.0124937		0.0463441	0.783004
pps	0.00547437	0.00481711	0.00460256	0.00507252	0.00511904	0.00517853		0.0453903	0.867828
phoX	0.0020449	0.00173498	0.00156052	0.00180312	0.00186695	0.00182878		0.042181	0.913651
phnPP	0.00136327	0.00153086	0.00154077	0.00174368	0.00118441	0.00162961		0.0394017	0.948449
phnS	0.00059643	0.000653168	0.000671618	0.000594436	0.000742763	0.000633737		0.036861	0.913651
adk	0.0183828	0.0183295	0.0184102	0.0189031	0.01883	0.0188129		0.0367823	0.0275549
purB	0.00862693	0.00885859	0.00914586	0.00962986	0.00881278	0.0088542		0.0356073	0.836808
phnO	0.00244962	0.00298008	0.00292351	0.00283348	0.00283053	0.00289708		0.0354627	0.911111
gnd	0.0113535	0.0103486	0.0112397	0.011116	0.0110611	0.0115521		0.0340781	0.836808
pbfA	0.00664593	0.00740937	0.0076446	0.0076286	0.00706629	0.00747809		0.0311137	0.878436
phnC	0.00306735	0.00383736	0.00406922	0.00372513	0.00393464	0.00354892		0.0305377	0.948449
ptsH	0.00470754	0.00518452	0.0051359	0.004914	0.00501867	0.00539581		0.0285662	0.878436
gntK	0.0159332	0.0156148	0.015546	0.0160696	0.0157185	0.0162237		0.0278438	0.783004
ugpB	0.00973459	0.00853201	0.00922487	0.00879765	0.00921428	0.00997682		0.0258634	0.913651
phnF	0.00328036	0.00424559	0.00416798	0.00374495	0.00401494	0.00412834		0.0237721	0.956171
dut	0.00717846	0.00747061	0.00736805	0.00766823	0.00740756	0.00729702		0.0231207	0.836808
purK	0.00555958	0.0060418	0.00545196	0.00552826	0.00582166	0.00592091		0.0182823	0.913651
cmk	0.0212585	0.0209422	0.0211757	0.0216375	0.0211788	0.0212935		0.0165996	0.783004
ppk	0.015635	0.0159618	0.0151114	0.0165055	0.0150159	0.0156986		0.0157204	0.913651
purA	0.00943637	0.00967505	0.00944216	0.00953079	0.00955555	0.00972333		0.0128811	0.836808
deoB	0.00119286	0.00151045	0.00154077	0.00124832	0.00152568	0.00150286		0.0110969	0.988182
phnU	0.00040472	0.000571522	0.000691372	0.000574622	0.000542016	0.000561309		0.00891214	0.988182
purL	0.0217271	0.0229017	0.0224202	0.022331	0.0214598	0.0236474		0.00835135	0.956171
pyrG	0.0155711	0.0167578	0.0173831	0.0167631	0.0157988	0.0173282		0.00515816	0.988182
purM	0.0059004	0.00651127	0.0065384	0.00610288	0.00622315	0.00666329		0.00298505	0.988182
thyA	0.014719	0.0133491	0.013946	0.0142467	0.0135705	0.01425		0.00182016	0.988182
guaB	0.0150812	0.0144922	0.0152299	0.0150987	0.0156181	0.0141233		0.0011844	0.988182
pstC	0.00423891	0.00367407	0.00377291	0.00374495	0.00389449	0.00405591		0.00116648	0.988182
phoH	0.00570869	0.00500082	0.00485936	0.00538955	0.00485807	0.00528717		-0.00315958	0.988182
phnI	0.00104375	0.00134716	0.00156052	0.00126813	0.00132493	0.0013399		-0.00676178	0.988182
aepP	0.000255613	0.000163292	0.000177781	0.000257589	0.000100373	0.000235388		-0.00808828	0.988182
pyk	0.0154433	0.0149004	0.0154472	0.0153761	0.014775	0.0153002		-0.0107404	0.878436
pckG	0.00700805	0.00712361	0.00685446	0.00739082	0.00662464	0.00679003		-0.0124705	0.948449
spoT	0.0135901	0.0141043	0.0124249	0.0135135	0.0121653	0.0138517		-0.0213348	0.938172
phoB	0.126741	0.124939	0.128062	0.12182	0.128458	0.123814		-0.0216275	0.836808
gmk	0.00869084	0.00802172	0.00835572	0.00822303	0.00835107	0.00809372		-0.0232325	0.844382
pepM	0.00545307	0.00559275	0.00549147	0.00525085	0.00558076	0.00543203		-0.0240727	0.836808
gnl	0.0290121	0.0280454	0.028366	0.0294246	0.0270406	0.0267618		-0.037581	0.836808
phnP	0.00372769	0.00414353	0.0039902	0.00386383	0.00371382	0.00396538		-0.0392552	0.836808
ndk	0.0079453	0.00808295	0.00825695	0.00806452	0.00825069	0.00731513		-0.0394373	0.836808
phoN	0.000958548	0.00112263	0.00100743	0.00103036	0.00106396	0.000905338		-0.0421617	0.878436
phnY	0.000255613	0.000244938	0.000237042	0.000138702	0.000321195	0.000253495		-0.0481306	0.975054
phny.1	0.00174669	0.00187786	0.00193584	0.00192201	0.00190709	0.00153907		-0.0507523	0.878436
prsA	0.0192988	0.019942	0.019872	0.0198938	0.0189103	0.0181973		-0.0524723	0.783004
phoU	0.00528267	0.00502123	0.00511615	0.00501308	0.00479785	0.00501557		-0.056629	0.753419
glpT	0.00773229	0.00836871	0.00855326	0.00796544	0.00839122	0.00731513		-0.058668	0.836808
phnW	0.00932987	0.008879	0.0085335	0.00820322	0.00883286	0.00861882		-0.0598934	0.783004
glpQ	0.00864823	0.00955258	0.00892857	0.0088571	0.00873248	0.00840154		-0.0618377	0.783004
guaA	0.0187236	0.0179621	0.0176794	0.0182294	0.0163006	0.0174549		-0.0645879	0.783004
ppx	0.00487794	0.00502123	0.00497788	0.00507252	0.00405508	0.00506989		-0.0674516	0.844382
pstA	0.00372769	0.00359242	0.00410872	0.0032694	0.00353314	0.00407402		-0.0714555	0.844382
purD	0.0126102	0.0130429	0.0122472	0.0126417	0.0122656	0.0111357		-0.0724932	0.783004
ptsI	0.00869084	0.00798089	0.00817794	0.00756915	0.0080098	0.0080394		-0.0733186	0.783004
rpiA	0.0103736	0.010369	0.00977797	0.0102441	0.00889308	0.00981386		-0.0761686	0.783004
dcd	0.00464363	0.00467423	0.00426675	0.00404217	0.00425583	0.00458101		-0.0769525	0.783004
purE	0.00338687	0.00361283	0.00361489	0.0032694	0.00357329	0.00315058		-0.0870205	0.783004
phoR	0.0552337	0.0504572	0.0491466	0.0489221	0.0477978	0.0489607		-0.0879468	0.783004
ppc	0.00532527	0.00608263	0.00606432	0.00574622	0.00505882	0.0056312		-0.0881822	0.800542
phoP	0.0287138	0.0275759	0.0278326	0.0274828	0.0261573	0.0254762		-0.0885159	0.753419
pit	0.00673114	0.00653168	0.00705199	0.00665768	0.00576143	0.00668139		-0.0889205	0.783004
phnM	0.00296085	0.00385777	0.00349637	0.00307125	0.00331232	0.00331354		-0.089115	0.836808
phnD_phosphite	0.000170409	0.000449053	0.00045433	0.000277404	0.000260971	0.000470776		-0.0895731	0.956171
nrdJ	0.00728497	0.00673579	0.00715076	0.00671713	0.0063436	0.00682625		-0.090301	0.753419
phnH	0.000383419	0.000632756	0.000493837	0.000455734	0.000481792	0.000470776		-0.100603	0.878436
rtpR	0.00289695	0.00308214	0.00292351	0.00293255	0.00279038	0.00255305		-0.105295	0.783004
gdh	0.00771099	0.00818501	0.00790139	0.00731156	0.00724696	0.00753241		-0.107349	0.753419
nrdD	0.000319516	0.000265349	0.000217288	0.000198145	0.000401494	0.000144854		-0.107621	0.948449
pckA	0.00274784	0.00263308	0.00250869	0.00253626	0.00236881	0.00239009		-0.113014	0.753419
purH	0.00847783	0.00894024	0.0093829	0.00869858	0.00796965	0.00805751		-0.116271	0.753419
phnD	0.00121416	0.00130634	0.00160003	0.00124832	0.00122456	0.00124937		-0.146659	0.800542
ushA	0.00345077	0.00293926	0.00333834	0.00299199	0.00319187	0.00255305		-0.155073	0.783004
phnA	0.000979849	0.00095934	0.00102718	0.000990727	0.000903361	0.000760484		-0.16022	0.783004
SenX3	0.00325906	0.00295967	0.0025482	0.00275422	0.00236881	0.00271601		-0.161393	0.783004
pgtP	0.000873344	0.00126551	0.00120496	0.000990727	0.00104388	0.000941551		-0.168044	0.836808
olpA	0.000170409	0.000204115	0.000276549	0.000237774	0.000160597	0.000181068		-0.16816	0.844382
ppdK	0.00696545	0.00775637	0.00752607	0.00647935	0.00586181	0.0072427		-0.184003	0.753419
phnX	0.000362118	0.000612345	0.000572851	0.000475549	0.000521942	0.000362135		-0.186556	0.836808
purQ	0.00357858	0.00334749	0.00327908	0.00328921	0.00271008	0.0029514		-0.189225	0.753419
nrdF	0.000702935	0.000755225	0.000651865	0.000574622	0.000742763	0.000525096		-0.195611	0.783004
phoC	0.00078814	0.00114304	0.00112595	0.00087184	0.000883286	0.000887231		-0.210353	0.800542
phoA	0.00385549	0.00334749	0.00318031	0.00269478	0.00323202	0.00251684		-0.298327	0.753419
nrdE	0.000340817	0.000346995	0.000414823	0.000257589	0.00034127	0.000217281		-0.434068	0.753419
